# Supplementary material for: Cobind: quantitative analysis of the genomic overlaps
Source: Bioinform Adv. 2023 Aug 7;3(1):vbad104. doi: 10.1093/bioadv/vbad104 (PMC10438957; doi:10.1093/bioadv/vbad104)
Supplement: vbad104_Supplementary_Data [file vbad104_supplementary_data.zip › Supplementary Tables.xlsx]

## Sheet: Supplementary Table S1
Supplementary Table S1: The collocation measurements between CTCF’s binding sites (CBF) and those binding sites of 1207 TFs curated in the ReMap database (https://remap.univ-amu.fr/). C, collocation coefficient; J, the Jaccard coefficient; SD, the Sørensen-Dice coefficient; SS, the Szymkiewicz-Simpson coefficient; PMI, pointwise mutual information; NPMI, normalized pointwise mutual information. Z…
TF_name	C	J	SD	SS	PMI	NPMI	Zscore
RAD21	0.1446	0.0224	0.0438	0.9326	2.0074	0.3417	7.65211
SMC3	0.143	0.0214	0.042	0.9525	2.0285	0.3428	7.5462
SMC1A	0.1413	0.0211	0.0413	0.9462	2.0219	0.3407	7.42864
TRIM22	0.14	0.0214	0.0419	0.9127	1.9858	0.3355	7.30321
STAG1	0.1368	0.0191	0.0375	0.9787	2.0556	0.3407	7.1476
STAG2	0.1319	0.0183	0.036	0.9498	2.0256	0.3333	6.78425
CTCFL	0.1153	0.0154	0.0303	0.8626	1.9293	0.3087	5.56746
ZBTB2	0.1081	0.0123	0.0243	0.9504	2.0262	0.3129	5.29438
ZNF654	0.1084	0.0155	0.0306	0.7538	1.7945	0.2877	4.9347
MEF2D	0.1047	0.0159	0.0312	0.6864	1.7009	0.2737	4.58393
CRX	0.1006	0.0143	0.0282	0.7037	1.7257	0.2731	4.32288
CDKN1B	0.1011	0.0162	0.0318	0.6265	1.6095	0.2599	4.25082
KDM5B	0.0994	0.0148	0.0291	0.6641	1.6678	0.2654	4.17841
RB1	0.0998	0.0155	0.0306	0.6362	1.6249	0.2607	4.16507
MAZ	0.0985	0.0159	0.0313	0.6039	1.5729	0.2533	4.02975
HNRNPLL	0.0991	0.0187	0.0367	0.5157	1.4149	0.2343	4.01354
BRD2	0.0985	0.0194	0.038	0.4911	1.3661	0.2276	3.96951
MED26	0.0985	0.0197	0.0387	0.4816	1.3465	0.2251	3.96699
BCOR	0.0981	0.0172	0.0337	0.5526	1.4841	0.2422	3.95112
SMARCC1	0.0973	0.0158	0.0311	0.5928	1.5543	0.2501	3.92806
MYCN	0.0975	0.0164	0.0322	0.5738	1.5216	0.2464	3.926
CBFB	0.0969	0.0154	0.0303	0.6028	1.5709	0.2517	3.90538
GLIS2	0.0974	0.0183	0.036	0.5083	1.4004	0.2312	3.87171
SMAD1	0.0931	0.012	0.0237	0.7185	1.7465	0.2689	3.85437
BRD9	0.0964	0.0159	0.0313	0.5785	1.5298	0.2464	3.8482
ARNT	0.0967	0.0169	0.0333	0.5444	1.4691	0.2392	3.83323
MAX	0.0959	0.0158	0.0312	0.5745	1.5229	0.2452	3.80341
KMT2B	0.0956	0.0169	0.0333	0.5319	1.4459	0.2355	3.73943
E2F1	0.0953	0.0164	0.0323	0.5449	1.47	0.2382	3.72242
ARID2	0.0953	0.0176	0.0345	0.5091	1.402	0.2297	3.71014
HMGXB4	0.0942	0.015	0.0296	0.5832	1.5379	0.2455	3.67961
MTA1	0.0945	0.0158	0.0311	0.5576	1.4931	0.2404	3.67606
ZNF143	0.0924	0.0132	0.0261	0.6408	1.6321	0.2552	3.64943
GTF2F1	0.0932	0.0141	0.0279	0.6086	1.5806	0.2499	3.64899
SMARCB1	0.0944	0.0172	0.0338	0.5098	1.4035	0.2292	3.6324
ZBTB7A	0.0938	0.0156	0.0308	0.5566	1.4912	0.2396	3.62628
RBPJ	0.0928	0.0145	0.0286	0.5887	1.5472	0.2455	3.59621
KDM4A	0.0939	0.0167	0.0329	0.5185	1.4203	0.2309	3.5923
NELFE	0.0938	0.0168	0.033	0.5166	1.4166	0.2304	3.59216
ELL2	0.0917	0.0134	0.0264	0.6231	1.6041	0.2514	3.57206
KMT2A	0.0936	0.0173	0.034	0.4972	1.3783	0.2254	3.55778
ELF1	0.0923	0.0144	0.0283	0.5872	1.5448	0.2448	3.55669
MED1	0.0928	0.0153	0.0301	0.5554	1.4891	0.2385	3.54357
ZFY	0.0934	0.0184	0.0362	0.4631	1.3074	0.2161	3.53177
TCF12	0.0913	0.0137	0.027	0.6033	1.5718	0.2472	3.50875
GMEB1	0.0926	0.0157	0.031	0.5372	1.4558	0.2342	3.50806
YY1	0.0922	0.0149	0.0294	0.5625	1.5017	0.2395	3.50698
NRL	0.0904	0.0129	0.0254	0.6313	1.6171	0.2518	3.50345
BRD4	0.0926	0.0165	0.0324	0.5134	1.4105	0.2287	3.49814
TFIIIC	0.0926	0.0169	0.0332	0.5001	1.3841	0.2253	3.48654
ZNF501	0.0925	0.0166	0.0327	0.5062	1.3964	0.2268	3.47442
HCFC1	0.0916	0.0147	0.0291	0.5629	1.5024	0.2392	3.46784
ZBTB26	0.0922	0.0161	0.0317	0.5199	1.4231	0.2299	3.46396
MNT	0.092	0.016	0.0316	0.52	1.4231	0.2297	3.44719
SIN3A	0.0915	0.015	0.0296	0.5499	1.4791	0.2362	3.43896
RORB	0.09	0.0132	0.026	0.6094	1.5819	0.2472	3.42927
STAT1	0.0898	0.013	0.0257	0.6139	1.5892	0.2479	3.4194
AFF4	0.0907	0.0143	0.0281	0.5709	1.5166	0.2401	3.41711
ETS1	0.0908	0.0144	0.0285	0.5641	1.5047	0.2387	3.40665
TARDBP	0.09	0.0136	0.0269	0.5879	1.5459	0.243	3.38546
HDAC1	0.0913	0.016	0.0315	0.5124	1.4085	0.2273	3.38406
BHLHE40	0.0898	0.0137	0.027	0.5845	1.5401	0.2422	3.37597
ZFX	0.0915	0.0174	0.0343	0.4707	1.3236	0.2168	3.37494
OLIG2	0.0911	0.016	0.0314	0.5118	1.4073	0.227	3.37223
RUNX1	0.0901	0.014	0.0276	0.5729	1.5202	0.24	3.36899
SMARCA5	0.0891	0.0129	0.0255	0.6088	1.5809	0.2463	3.36059
NELFCD	0.0911	0.0166	0.0327	0.4918	1.3674	0.222	3.35934
CTBP1	0.0908	0.0155	0.0306	0.5232	1.4293	0.2295	3.35633
CREB1	0.0895	0.0135	0.0266	0.5882	1.5465	0.2427	3.35602
SMARCA4	0.0898	0.0143	0.0282	0.5563	1.4908	0.2362	3.32121
INO80	0.0909	0.0177	0.0347	0.4573	1.2947	0.2125	3.32079
PHF8	0.0904	0.017	0.0335	0.4709	1.3241	0.216	3.28583
INTS11	0.0897	0.0151	0.0297	0.5269	1.4364	0.2295	3.28325
ASH2L	0.0901	0.0163	0.0321	0.4888	1.3614	0.2204	3.26956
CDK9	0.0885	0.0134	0.0264	0.5791	1.5309	0.2399	3.26799
INTS13	0.089	0.0142	0.0281	0.5491	1.4777	0.2339	3.25104
TAF1	0.0891	0.0145	0.0287	0.5396	1.4603	0.232	3.25099
STAT3	0.0889	0.0141	0.0279	0.5523	1.4835	0.2345	3.24996
SMAD3	0.0888	0.0147	0.0289	0.5312	1.4446	0.2298	3.22192
RNF2	0.0887	0.0144	0.0284	0.5394	1.4598	0.2315	3.21951
KLF6	0.0892	0.016	0.0315	0.4896	1.363	0.22	3.20567
SP1	0.0879	0.0135	0.0267	0.565	1.5062	0.2365	3.1991
MYC-DAXX	0.089	0.0157	0.0308	0.4982	1.3803	0.222	3.19775
MYC	0.0869	0.0125	0.0247	0.5994	1.5654	0.2427	3.19741
SOX6	0.0882	0.0143	0.0283	0.536	1.4535	0.2304	3.17754
POU2F1	0.0885	0.0148	0.0292	0.5203	1.4239	0.227	3.17366
RBM39	0.0869	0.0131	0.0259	0.5697	1.5145	0.2366	3.13636
E2F6	0.0873	0.0136	0.0269	0.5525	1.4838	0.2333	3.13361
MXI1	0.0867	0.0131	0.0258	0.5688	1.5129	0.2363	3.12332
E2F4	0.0864	0.0129	0.0255	0.5733	1.5208	0.237	3.11246
SUPT5H	0.0876	0.0146	0.0287	0.5188	1.4209	0.2258	3.1075
NONO	0.087	0.0138	0.0273	0.5419	1.4645	0.2307	3.10149
EP300	0.085	0.0117	0.0231	0.6122	1.5865	0.2434	3.09
ATXN7L3	0.0875	0.0149	0.0294	0.5062	1.3963	0.2227	3.08678
TRIM24	0.0875	0.0151	0.0297	0.5006	1.3853	0.2214	3.08385
CHD2	0.0856	0.0125	0.0246	0.5831	1.5378	0.2383	3.07748
RBBP5	0.0876	0.0155	0.0305	0.4868	1.3571	0.2179	3.07018
TBP	0.0863	0.0133	0.0262	0.5544	1.4872	0.2329	3.06861
SP2	0.0868	0.0143	0.0281	0.5215	1.4261	0.2259	3.05657
CXXC4	0.0862	0.0135	0.0266	0.5445	1.4693	0.2306	3.04443
HIF1A	0.0849	0.0122	0.024	0.5878	1.5458	0.2386	3.03739
BCL11B	0.0854	0.0126	0.025	0.5719	1.5184	0.2358	3.03704
RUNX1T1	0.0857	0.0132	0.026	0.5511	1.4813	0.2316	3.02029
DRAP1	0.0831	0.0109	0.0216	0.6272	1.6106	0.2446	2.99875
MGA	0.0853	0.0132	0.026	0.546	1.4719	0.2301	2.98286
NBN	0.0865	0.0153	0.0302	0.4798	1.3428	0.2153	2.97607
L3MBTL2	0.0866	0.0157	0.031	0.4677	1.3172	0.2121	2.97127
NELFA	0.0861	0.0149	0.0293	0.4914	1.3666	0.218	2.96616
SP4	0.0843	0.0123	0.0242	0.5734	1.521	0.2351	2.96263
MCRS1	0.0863	0.0163	0.0321	0.4473	1.2727	0.2062	2.93491
KLF5	0.0847	0.013	0.0257	0.5447	1.4697	0.2294	2.93403
TCF3	0.0849	0.0134	0.0265	0.5301	1.4424	0.2263	2.92261
FIP1L1	0.0843	0.0128	0.0253	0.5491	1.4776	0.23	2.91646
RCOR1	0.0817	0.0106	0.021	0.6258	1.6084	0.2431	2.91143
CREBBP	0.0833	0.0118	0.0234	0.5816	1.5352	0.236	2.91111
MTA2	0.0848	0.0136	0.0269	0.5213	1.4257	0.2242	2.90379
SKI	0.0837	0.0123	0.0243	0.5632	1.503	0.2325	2.89811
ZNF711	0.0859	0.0178	0.035	0.404	1.1707	0.1926	2.89261
MYNN	0.083	0.0118	0.0233	0.5796	1.5318	0.2353	2.88954
GTF2B	0.0831	0.012	0.0237	0.5706	1.5162	0.2335	2.87581
CDK7	0.0841	0.0131	0.0259	0.5331	1.4481	0.2263	2.87241
ZHX1	0.0798	0.0097	0.0192	0.6534	1.6516	0.2462	2.86232
BRD3	0.0841	0.0133	0.0263	0.5244	1.4317	0.2243	2.85621
SUZ12	0.0843	0.0142	0.028	0.4932	1.3703	0.2169	2.82477
BRCA1	0.0816	0.0111	0.022	0.594	1.5562	0.237	2.82443
KLF1	0.0817	0.0113	0.0224	0.5851	1.5412	0.2353	2.81208
NRF1	0.0826	0.0121	0.0239	0.558	1.4937	0.2304	2.81202
JMJD6	0.0727	0.0068	0.0136	0.7712	1.8174	0.2574	2.81137
CREM	0.0828	0.0123	0.0244	0.5498	1.4789	0.2288	2.80828
NIPBL	0.0836	0.0133	0.0263	0.518	1.4193	0.2223	2.80808
NFATC1	0.0845	0.0151	0.0298	0.4641	1.3094	0.2095	2.80419
CBX1	0.0805	0.0105	0.0208	0.6128	1.5874	0.2396	2.80047
JMJD1C	0.082	0.0118	0.0233	0.5658	1.5076	0.2316	2.79262
NFYA	0.0821	0.0118	0.0233	0.5651	1.5064	0.2315	2.7905
IKZF3	0.0829	0.0128	0.0253	0.5316	1.4454	0.225	2.78852
ZBTB48	0.0839	0.015	0.0295	0.4624	1.3059	0.2085	2.75993
CREB3L1	0.0839	0.0151	0.0298	0.4569	1.2939	0.207	2.74672
HDAC2	0.0816	0.0118	0.0234	0.558	1.4938	0.2296	2.74509
ATRX	0.0833	0.0141	0.0277	0.4864	1.3563	0.2144	2.74214
SIN3B	0.0794	0.0102	0.0201	0.6163	1.5932	0.2392	2.74066
AGO1	0.0831	0.0136	0.0269	0.4996	1.3832	0.2175	2.7406
GABPA	0.0813	0.0117	0.0231	0.5611	1.4993	0.23	2.73497
TAF3	0.0837	0.0149	0.0294	0.461	1.3027	0.208	2.73435
TFAP2C	0.0825	0.0132	0.0261	0.508	1.3998	0.2191	2.71029
ZNF444	0.0816	0.0124	0.0244	0.5328	1.4476	0.2241	2.69584
MECOM	0.0793	0.0104	0.0206	0.5986	1.564	0.2358	2.68225
EGR1	0.0806	0.0116	0.0229	0.556	1.4902	0.2283	2.67489
ERG	0.0802	0.0113	0.0223	0.5664	1.5087	0.2302	2.67398
HNRNPC	0.0819	0.0131	0.0259	0.5051	1.3942	0.2179	2.66396
RELA	0.0809	0.0122	0.024	0.5321	1.4462	0.2233	2.64301
MTA3	0.0823	0.0142	0.0279	0.4702	1.3226	0.2093	2.63935
SREBP2	0.0823	0.0149	0.0293	0.4479	1.274	0.2033	2.61951
PRKDC	0.0753	0.0085	0.0169	0.6599	1.6615	0.2431	2.6016
NCBP1	0.0807	0.0126	0.0248	0.5121	1.4078	0.2186	2.59126
RUVBL2	0.0821	0.0149	0.0294	0.4434	1.2638	0.2018	2.59048
KLF9	0.0811	0.0131	0.0258	0.4961	1.3761	0.215	2.5894
ATF1	0.0815	0.0137	0.0271	0.4764	1.3357	0.2103	2.58467
ZEB1	0.0806	0.0126	0.0249	0.51	1.4038	0.218	2.58116
DPF2	0.081	0.0131	0.0259	0.4933	1.3706	0.2143	2.57541
PCGF1	0.0815	0.0149	0.0293	0.438	1.2517	0.1998	2.53966
MBD1	0.074	0.0083	0.0164	0.6586	1.6595	0.2417	2.52973
ZNF2	0.0802	0.0129	0.0255	0.4921	1.368	0.2133	2.51746
JUN	0.0788	0.0114	0.0225	0.5396	1.4603	0.2232	2.51102
HNRNPL	0.079	0.0119	0.0235	0.519	1.4213	0.2188	2.48199
NEUROD1	0.0795	0.0126	0.0248	0.4964	1.3767	0.2137	2.47304
KDM5A	0.0789	0.0118	0.0234	0.5191	1.4215	0.2186	2.4669
TBL1XR1	0.0755	0.0093	0.0185	0.607	1.5778	0.2339	2.46501
FUS	0.0772	0.0104	0.0207	0.5659	1.5078	0.2274	2.46408
KLF4	0.0782	0.0113	0.0224	0.535	1.4516	0.2216	2.45915
ZBTB7B	0.0791	0.0125	0.0247	0.4937	1.3712	0.2128	2.43643
ZNF524	0.0785	0.012	0.0237	0.5079	1.3997	0.2157	2.42332
TFAP4	0.0768	0.0104	0.0206	0.5605	1.4982	0.2259	2.42127
ZBTB14	0.077	0.0107	0.0211	0.5506	1.4804	0.224	2.41688
TFDP1	0.0766	0.0105	0.0208	0.554	1.4866	0.2244	2.39816
NR2C2	0.0786	0.0128	0.0253	0.4762	1.3353	0.2079	2.37116
XRCC5	0.0752	0.0098	0.0193	0.5754	1.5244	0.2275	2.36414
MNX1	0.0778	0.0119	0.0235	0.5022	1.3884	0.2137	2.3579
RYBP	0.079	0.0138	0.0273	0.4433	1.2637	0.1993	2.34377
KLF14	0.0774	0.0116	0.023	0.5086	1.4011	0.2149	2.34078
SMAD2-3	0.0779	0.0123	0.0243	0.4871	1.3579	0.2101	2.33792
GMEB2	0.075	0.0099	0.0196	0.5661	1.5081	0.2255	2.33038
EZH2	0.0786	0.0135	0.0267	0.4497	1.2779	0.2008	2.32531
SP3	0.0786	0.0137	0.027	0.4446	1.2665	0.1994	2.3229
KDM4C	0.0782	0.013	0.0256	0.4641	1.3096	0.2044	2.31819
EZH1	0.0728	0.0086	0.017	0.6131	1.5879	0.2325	2.31765
BCL6	0.0773	0.012	0.0236	0.4936	1.3712	0.2112	2.30933
ZNF76	0.0771	0.0117	0.0232	0.5012	1.3863	0.2129	2.30795
UBTF	0.0745	0.0098	0.0193	0.5651	1.5065	0.2249	2.29357
CDK8	0.0737	0.0093	0.0183	0.5833	1.5381	0.2278	2.29169
KMT2D	0.078	0.0132	0.0261	0.4534	1.2862	0.2013	2.28523
U2AF1	0.0757	0.0108	0.0213	0.5278	1.4382	0.2179	2.27746
JARID2	0.0781	0.0138	0.0272	0.4344	1.2434	0.196	2.26383
ZNF639	0.0765	0.0117	0.023	0.4959	1.3759	0.2111	2.25567
ZBTB10	0.0774	0.0128	0.0253	0.4598	1.3002	0.2026	2.24519
ZBTB33	0.0749	0.0104	0.0206	0.5352	1.4521	0.2188	2.23928
GATAD2B	0.0766	0.0121	0.0239	0.4789	1.3408	0.2069	2.22715
SS18	0.0772	0.0131	0.0258	0.4494	1.2772	0.1996	2.22257
NR2F1	0.0773	0.0132	0.0261	0.4443	1.266	0.1982	2.21328
NCAPH2	0.0765	0.0123	0.0242	0.4714	1.3251	0.205	2.20974
PAX5	0.0757	0.0112	0.0222	0.5036	1.3912	0.2123	2.20837
ZNF217	0.0763	0.012	0.0237	0.4795	1.3421	0.2069	2.20824
VDR	0.0751	0.0109	0.0215	0.5139	1.4115	0.2142	2.20137
ILF3	0.0765	0.0123	0.0243	0.469	1.32	0.2043	2.19876
PATZ1	0.0767	0.0127	0.025	0.4568	1.2937	0.2012	2.19079
KLF10	0.0753	0.0111	0.0219	0.5056	1.3951	0.2124	2.19047
RFXAP	0.0739	0.0101	0.0199	0.5381	1.4574	0.2186	2.17995
PML	0.0743	0.0104	0.0206	0.5259	1.4345	0.2162	2.17336
MBD2	0.0731	0.0096	0.019	0.5538	1.4862	0.2212	2.17106
ATF3	0.0732	0.0097	0.0192	0.5492	1.4779	0.2203	2.16423
ZNF263	0.0754	0.0115	0.0227	0.4889	1.3615	0.2085	2.16147
NOTCH1	0.0753	0.0113	0.0224	0.4941	1.3721	0.2097	2.16083
HDAC6	0.0759	0.012	0.0237	0.473	1.3285	0.2048	2.15972
BICRA	0.0723	0.0091	0.0181	0.569	1.5134	0.2236	2.15821
ARID4A	0.0757	0.0119	0.0236	0.4731	1.3288	0.2047	2.14378
PRDM10	0.0757	0.012	0.0238	0.4694	1.3208	0.2037	2.13773
ELK1	0.0721	0.0091	0.0181	0.5642	1.5048	0.2225	2.12763
MYB	0.0754	0.0119	0.0235	0.4718	1.3258	0.2041	2.12516
MLLT1	0.0764	0.0135	0.0265	0.4264	1.2248	0.1924	2.12244
WDR5	0.075	0.0115	0.0227	0.4835	1.3505	0.2068	2.12066
TAF15	0.0739	0.0106	0.0209	0.5126	1.409	0.2129	2.11823
ZNF883	0.075	0.0115	0.0228	0.4823	1.348	0.2065	2.11767
KLF13	0.075	0.0116	0.023	0.4771	1.337	0.2051	2.10241
MORC2	0.0746	0.0112	0.0222	0.4892	1.3622	0.2079	2.10008
OGG1	0.0758	0.0127	0.0252	0.4437	1.2645	0.1968	2.09778
PHF20	0.074	0.0108	0.0214	0.5021	1.3881	0.2105	2.09651
E4F1	0.0755	0.0125	0.0248	0.4475	1.273	0.1977	2.08222
ZNF142	0.0734	0.0103	0.0204	0.5162	1.4158	0.2132	2.08128
ZNF282	0.0747	0.0115	0.0228	0.4772	1.3372	0.2049	2.07997
PTBP1	0.0726	0.0098	0.0195	0.5316	1.4454	0.216	2.07335
ARID4B	0.0756	0.0129	0.0256	0.434	1.2425	0.1939	2.06572
ZNF598	0.0751	0.0122	0.0241	0.4545	1.2887	0.1993	2.063
ZNF800	0.0727	0.01	0.0198	0.524	1.4308	0.2144	2.06133
HMGN3	0.0727	0.0101	0.0199	0.5208	1.4248	0.2137	2.05581
ZBTB21	0.074	0.0112	0.0221	0.4844	1.3524	0.2062	2.05468
ZIC2	0.0721	0.0096	0.019	0.536	1.4535	0.2165	2.04954
FLI1	0.0736	0.0109	0.0215	0.4926	1.3691	0.2078	2.04414
ZNF574	0.0701	0.0085	0.0169	0.5728	1.52	0.2223	2.03087
ETV4	0.0741	0.0115	0.0228	0.4705	1.3233	0.2027	2.02703
TCF7L2	0.0736	0.0111	0.0219	0.4825	1.3484	0.2054	2.0179
E2F3	0.0731	0.0106	0.021	0.4975	1.3791	0.2086	2.01656
CHD1	0.0744	0.012	0.0238	0.4533	1.2859	0.1984	2.01129
PCBP1	0.0729	0.0106	0.0209	0.4976	1.3791	0.2084	2.00836
ZNF276	0.0732	0.0108	0.0214	0.4893	1.3625	0.2067	2.00371
KDM4B	0.0703	0.0089	0.0176	0.552	1.483	0.2184	1.98424
POU5F1	0.0735	0.0114	0.0226	0.4675	1.3167	0.2014	1.97897
ZNF660	0.0721	0.0102	0.0203	0.5027	1.3894	0.209	1.96306
FOXP1	0.0714	0.0097	0.0192	0.5201	1.4234	0.2124	1.96095
SRSF1	0.0723	0.0105	0.0208	0.4927	1.3694	0.2068	1.95477
KLF16	0.0708	0.0094	0.0186	0.5293	1.441	0.2139	1.9505
JUND	0.0703	0.0091	0.0181	0.5362	1.4539	0.2149	1.93235
SPI1	0.0689	0.0084	0.0166	0.5631	1.5029	0.2193	1.93131
KLF7	0.0722	0.0107	0.0211	0.484	1.3515	0.2046	1.93028
CXXC5	0.0681	0.008	0.0159	0.5768	1.527	0.2213	1.92642
ZNF391	0.0728	0.0112	0.0221	0.4674	1.3165	0.2008	1.92571
ELK4	0.0705	0.0095	0.0187	0.5217	1.4264	0.2119	1.91292
ZNF561	0.0729	0.0116	0.023	0.4515	1.282	0.1967	1.90145
ZHX2	0.069	0.0085	0.017	0.5524	1.4837	0.2172	1.89928
ZSCAN30	0.0708	0.0097	0.0193	0.5091	1.402	0.2093	1.88832
VEZF1	0.0723	0.0111	0.022	0.4646	1.3106	0.1997	1.88582
ARNTL	0.0724	0.0115	0.0227	0.4506	1.2799	0.196	1.86393
DR1	0.0677	0.0081	0.016	0.5646	1.5055	0.2185	1.86352
IKZF1	0.0726	0.0116	0.0229	0.4472	1.2723	0.1952	1.86324
XRN2	0.0717	0.0109	0.0215	0.4673	1.3164	0.1998	1.85132
ARID3A	0.0689	0.0088	0.0175	0.5352	1.452	0.2135	1.84702
FOXK2	0.0719	0.0112	0.0221	0.4571	1.2942	0.1973	1.84319
DDX21	0.0684	0.0086	0.017	0.542	1.4646	0.2145	1.83688
TFDP2	0.0707	0.0102	0.0201	0.4876	1.3589	0.2042	1.83596
KAT2A	0.0637	0.0064	0.0128	0.627	1.6103	0.2263	1.83406
SFMBT1	0.0703	0.0098	0.0194	0.4989	1.3817	0.2065	1.83074
CC2D1A	0.0701	0.0097	0.0191	0.5032	1.3904	0.2073	1.83063
NR3C1	0.0711	0.0105	0.0208	0.4761	1.3349	0.2016	1.8293
NFATC3	0.0719	0.0112	0.0222	0.4539	1.2873	0.1965	1.82777
ZNF207	0.0721	0.0115	0.0227	0.4455	1.2686	0.1943	1.82523
SRSF7	0.071	0.0105	0.0208	0.474	1.3307	0.201	1.81468
KLF12	0.0664	0.0077	0.0153	0.5711	1.5169	0.2186	1.8085
ZNF44	0.0703	0.0101	0.02	0.485	1.3536	0.2032	1.79924
MAF	0.072	0.0117	0.0231	0.4361	1.2473	0.1916	1.79728
ZNF324	0.0699	0.0098	0.0194	0.4943	1.3725	0.205	1.79493
KLF3	0.0725	0.0125	0.0246	0.414	1.1952	0.1855	1.79485
ZNF777	0.0711	0.0107	0.0212	0.4647	1.3108	0.1986	1.79294
ZFP37	0.0692	0.0094	0.0186	0.5046	1.3932	0.2069	1.77386
RORC	0.0725	0.0128	0.0253	0.4024	1.1667	0.1819	1.77229
ZNF687	0.0712	0.0113	0.0223	0.4436	1.2642	0.1931	1.76105
ZNF423	0.0699	0.01	0.0199	0.4817	1.3467	0.202	1.75798
ZNF341	0.0704	0.0104	0.0206	0.469	1.3199	0.1991	1.75379
ZEB2	0.0719	0.0122	0.024	0.4173	1.2031	0.186	1.75327
ZFP64	0.0702	0.0104	0.0206	0.4686	1.3192	0.1989	1.74788
ZBTB11	0.07	0.0105	0.0208	0.4617	1.3043	0.197	1.71849
ZNF786	0.0695	0.01	0.0199	0.4759	1.3345	0.2001	1.71383
ZC3H8	0.0689	0.0097	0.0191	0.4868	1.3572	0.2024	1.70858
ZNF3	0.0679	0.009	0.0178	0.5088	1.4014	0.2067	1.70337
ETV1	0.0658	0.0078	0.0154	0.5522	1.4833	0.2141	1.70309
ZNF629	0.0702	0.0109	0.0215	0.4476	1.2732	0.1933	1.69746
MYBL2	0.0709	0.0116	0.0229	0.4266	1.2252	0.1879	1.69584
RFX5	0.0667	0.0084	0.0166	0.5291	1.4406	0.2102	1.69428
RREB1	0.0679	0.0091	0.018	0.5026	1.3893	0.2053	1.68427
NFAT5	0.0679	0.0091	0.0181	0.5007	1.3853	0.2048	1.67682
ZNF407	0.07	0.0109	0.0215	0.445	1.2674	0.1924	1.6768
SKIL	0.0701	0.0111	0.0219	0.438	1.2516	0.1906	1.66868
SIX5	0.0663	0.0082	0.0163	0.5308	1.4438	0.2101	1.6652
LIN54	0.0705	0.0115	0.0228	0.424	1.2192	0.1869	1.65852
SNAI2	0.0684	0.0096	0.0191	0.4806	1.3445	0.2003	1.65163
ZNF337	0.067	0.0088	0.0174	0.5079	1.3997	0.2056	1.64499
ZNF232	0.0664	0.0084	0.0167	0.5195	1.4223	0.2078	1.63688
MXD4	0.0685	0.0098	0.0194	0.4721	1.3266	0.1983	1.63187
KDM6B	0.0676	0.0093	0.0184	0.4886	1.361	0.2017	1.62885
ASXL3	0.0705	0.012	0.0238	0.4057	1.1751	0.1814	1.62246
ARID1A	0.0709	0.013	0.0256	0.38	1.1096	0.1733	1.61532
MYOD1	0.0683	0.0099	0.0196	0.4666	1.3149	0.1968	1.61157
MRTFA	0.0678	0.0094	0.0187	0.4808	1.3449	0.1999	1.60674
GATAD1	0.0675	0.0093	0.0184	0.4851	1.3538	0.2007	1.60531
KLF17	0.0695	0.0112	0.0222	0.423	1.2168	0.1858	1.58048
TEAD4	0.0676	0.0097	0.0192	0.4664	1.3144	0.1961	1.56153
NR2F2	0.0673	0.0094	0.0187	0.474	1.3305	0.1977	1.55459
XBP1	0.0684	0.0104	0.0206	0.4433	1.2637	0.1906	1.55244
ZNF891	0.0672	0.0095	0.0187	0.4725	1.3274	0.1973	1.55236
HIF3A	0.0697	0.0118	0.0234	0.4024	1.1669	0.1797	1.54961
RXR	0.0653	0.0083	0.0164	0.5116	1.4068	0.205	1.54655
AFF1	0.0694	0.0116	0.023	0.4078	1.1801	0.1811	1.54558
SMAD5	0.0672	0.0095	0.0189	0.4696	1.3212	0.1966	1.54332
HIVEP1	0.0677	0.0099	0.0196	0.4576	1.2954	0.1939	1.54316
SOX4	0.0665	0.0091	0.0179	0.484	1.3515	0.1996	1.53998
HEXIM1	0.067	0.0093	0.0185	0.4749	1.3324	0.1977	1.53707
ARID5B	0.0671	0.0095	0.0188	0.4696	1.3213	0.1965	1.53699
ZKSCAN1	0.0654	0.0084	0.0167	0.5035	1.391	0.2032	1.52234
PKNOX1	0.0685	0.0109	0.0215	0.4254	1.2224	0.1856	1.51997
HMGB1	0.0667	0.0094	0.0186	0.4701	1.3223	0.1963	1.51489
DMAP1	0.0682	0.0107	0.0211	0.4295	1.2321	0.1866	1.50687
MRTFB	0.0689	0.0114	0.0226	0.4083	1.1814	0.1809	1.50498
ZBED4	0.0661	0.0089	0.0177	0.4837	1.3509	0.1991	1.50391
KDM3A	0.0656	0.0087	0.0172	0.4903	1.3643	0.2003	1.49502
TGIF2	0.0612	0.0065	0.013	0.5699	1.5149	0.2133	1.49218
GFI1B	0.0654	0.0086	0.0171	0.4925	1.3688	0.2006	1.49106
ZNF610	0.0674	0.01	0.0199	0.4467	1.2714	0.1907	1.48977
HBP1	0.063	0.0074	0.0146	0.5358	1.4532	0.2082	1.48493
NFKB1	0.0659	0.009	0.0178	0.4777	1.3384	0.1974	1.47598
IRF2	0.0664	0.0095	0.0187	0.4614	1.3036	0.1938	1.46774
ZSCAN5A	0.064	0.0079	0.0157	0.5131	1.41	0.2041	1.4643
CEBPD	0.0637	0.0078	0.0155	0.5168	1.417	0.2046	1.46212
MEF2A	0.0643	0.0082	0.0163	0.5006	1.3851	0.2016	1.44869
KLF8	0.0677	0.0108	0.0214	0.4179	1.2046	0.1828	1.44201
CD74	0.0657	0.0091	0.0181	0.4685	1.319	0.195	1.43754
ZNF274	0.0673	0.0105	0.0207	0.4267	1.2255	0.185	1.43591
FOXP2	0.0594	0.0061	0.012	0.5804	1.5331	0.2135	1.43461
FOXM1	0.0642	0.0083	0.0164	0.4959	1.3758	0.2004	1.43164
DEK	0.0613	0.0068	0.0135	0.5489	1.4773	0.2092	1.42456
HOXA3	0.0655	0.0091	0.0181	0.4661	1.3138	0.1942	1.41855
ZNF202	0.067	0.0102	0.0203	0.4316	1.2368	0.1861	1.41852
FOXK1	0.0652	0.0089	0.0176	0.4728	1.3281	0.1956	1.41488
NFYC	0.0652	0.009	0.0178	0.4698	1.3217	0.1949	1.41394
ZNF579	0.0668	0.0102	0.0202	0.4311	1.2357	0.1859	1.40763
SP140L	0.0639	0.0082	0.0163	0.4943	1.3725	0.1997	1.40275
EVI1	0.0647	0.0086	0.0171	0.4802	1.3436	0.197	1.40269
CCNT2	0.0653	0.0091	0.0181	0.4633	1.3079	0.1933	1.39722
DIDO1	0.0666	0.0102	0.0202	0.4298	1.2327	0.1854	1.39543
ARRB1	0.059	0.006	0.012	0.5763	1.5261	0.2123	1.39529
PHF21A	0.0652	0.009	0.0179	0.466	1.3137	0.1939	1.3947
PARP1	0.0661	0.0098	0.0193	0.4423	1.2613	0.1884	1.39247
LMO2	0.0637	0.0081	0.0162	0.4949	1.3737	0.1997	1.3896
TBL1X	0.0633	0.0079	0.0158	0.5016	1.3871	0.2009	1.38686
MLLT3	0.0646	0.0088	0.0174	0.4701	1.3224	0.1944	1.36903
ZMIZ1	0.0667	0.0106	0.0209	0.4149	1.1974	0.1811	1.36354
SMAD4	0.063	0.0079	0.0156	0.4995	1.383	0.2001	1.35948
ZSCAN22	0.0634	0.0082	0.0162	0.4889	1.3615	0.198	1.35609
ZIC5	0.0627	0.0077	0.0154	0.504	1.392	0.2008	1.35392
EP400	0.0667	0.0109	0.0216	0.4018	1.1653	0.1771	1.33126
NCOR2	0.0611	0.0071	0.0141	0.5224	1.4279	0.2034	1.32099
RXRA	0.0635	0.0083	0.0165	0.4787	1.3405	0.1956	1.31789
TBX21	0.0649	0.0094	0.0186	0.444	1.2652	0.1879	1.31518
SRF	0.0609	0.0071	0.014	0.5227	1.4285	0.2033	1.31446
YY2	0.0636	0.0085	0.0168	0.4721	1.3265	0.194	1.30927
TRIM25	0.0644	0.009	0.0179	0.4545	1.2887	0.1902	1.30674
RBM14	0.0613	0.0073	0.0145	0.5117	1.4072	0.2013	1.29774
SAP30	0.0657	0.0101	0.0201	0.4191	1.2076	0.1815	1.29414
SAFB	0.0602	0.0068	0.0135	0.5295	1.4413	0.2041	1.29178
HSF1	0.0629	0.0082	0.0162	0.4791	1.3413	0.1951	1.28626
MYOCD	0.0646	0.0094	0.0186	0.4402	1.2567	0.1866	1.28493
RUNX1-RUNX1T1	0.0604	0.0069	0.0138	0.5234	1.4297	0.203	1.28247
ZBTB20	0.0667	0.0116	0.0229	0.3767	1.1008	0.169	1.27327
MED	0.0669	0.0118	0.0234	0.3706	1.0846	0.167	1.27212
NFKBIZ	0.0633	0.0086	0.017	0.4629	1.3069	0.1914	1.26367
E2F8	0.0657	0.0104	0.0207	0.4066	1.1773	0.1777	1.26195
TCF25	0.0569	0.0056	0.0112	0.5713	1.5173	0.2093	1.25554
CEBPA	0.0632	0.0085	0.0169	0.4634	1.3081	0.1915	1.25231
ZNF785	0.061	0.0074	0.0146	0.5022	1.3885	0.1989	1.24884
SIRT6	0.0632	0.0086	0.017	0.4608	1.3024	0.1908	1.24879
CHD4	0.064	0.0092	0.0182	0.44	1.2562	0.186	1.23697
PHIP	0.0667	0.0123	0.0243	0.354	1.0386	0.1609	1.22856
PHF5A	0.0619	0.0079	0.0157	0.4803	1.3437	0.1945	1.22593
ZNF18	0.063	0.0087	0.0172	0.4532	1.2857	0.1887	1.21468
RFX3	0.0609	0.0074	0.0148	0.4948	1.3735	0.197	1.21086
GABPB1	0.0655	0.0108	0.0215	0.3883	1.1313	0.1718	1.20171
LDB1	0.0633	0.009	0.0179	0.4398	1.2556	0.1853	1.19119
BCL11A	0.0561	0.0055	0.011	0.5653	1.5067	0.2073	1.18836
ZNF692	0.065	0.0106	0.0209	0.3932	1.1437	0.173	1.1827
ZNF256	0.0552	0.0053	0.0105	0.5746	1.5231	0.2082	1.18214
CBX4	0.0628	0.0088	0.0175	0.4425	1.2618	0.1856	1.16403
FOXO1	0.0614	0.008	0.0158	0.4673	1.3164	0.1908	1.14907
ZNF384	0.0607	0.0077	0.0152	0.4766	1.336	0.1925	1.14028
PRDM15	0.0606	0.0076	0.0151	0.4776	1.3381	0.1927	1.13171
HDAC8	0.0643	0.0104	0.0205	0.3919	1.1404	0.172	1.12535
ZBTB6	0.0616	0.0083	0.0164	0.4543	1.2882	0.1877	1.12424
KDM1A	0.0624	0.0089	0.0176	0.4339	1.2422	0.1829	1.11375
BMPR1A	0.0617	0.0085	0.0168	0.4459	1.2695	0.1856	1.10786
ZBTB8A	0.0644	0.0108	0.0213	0.3789	1.1066	0.1679	1.10574
TAF7	0.0609	0.008	0.0158	0.4604	1.3015	0.1887	1.09677
USF1	0.0591	0.0071	0.0141	0.4895	1.3628	0.1941	1.08659
FOS	0.06	0.0076	0.015	0.4723	1.3271	0.1909	1.08326
CHD8	0.0581	0.0066	0.0132	0.506	1.3959	0.197	1.08243
JUNB	0.0628	0.0094	0.0186	0.4139	1.195	0.1775	1.07669
CCAR2	0.0599	0.0075	0.015	0.4727	1.3279	0.1909	1.07504
SREBF1	0.0605	0.0078	0.0155	0.4624	1.3058	0.1888	1.07065
ZNF550	0.0611	0.0083	0.0164	0.4474	1.2728	0.1854	1.07037
TFAP2A	0.0593	0.0072	0.0144	0.4821	1.3475	0.1926	1.06804
WDHD1	0.053	0.0049	0.0097	0.5728	1.52	0.2056	1.05734
YY1AP1	0.0635	0.0104	0.0205	0.3831	1.1178	0.1686	1.04899
ZNF519	0.0586	0.007	0.0139	0.4874	1.3585	0.1932	1.0469
SOX9	0.0584	0.007	0.0139	0.4859	1.3555	0.1927	1.03411
GSPT2	0.0586	0.0071	0.0141	0.4823	1.348	0.192	1.0335
SPDEF	0.0623	0.0093	0.0185	0.4104	1.1865	0.176	1.03025
MYF5	0.0608	0.0084	0.0166	0.4382	1.2521	0.1828	1.02382
TET2	0.0576	0.0066	0.0132	0.4972	1.3784	0.1945	1.02011
TFE3	0.0603	0.0081	0.0161	0.4433	1.2637	0.1837	0.998773
REST	0.0616	0.009	0.0179	0.4151	1.1979	0.1769	0.996519
T	0.0616	0.009	0.0179	0.4149	1.1974	0.1768	0.994939
SALL3	0.0608	0.0085	0.0168	0.4306	1.2345	0.1806	0.991369
L3MBTL4	0.0571	0.0065	0.013	0.496	1.3761	0.1938	0.985889
NFYB	0.0613	0.0089	0.0176	0.4173	1.2031	0.1772	0.982966
NCOA1	0.0611	0.0087	0.0173	0.4222	1.2149	0.1785	0.981558
CSNK2A1	0.0612	0.0088	0.0175	0.419	1.2074	0.1777	0.98003
IRF4	0.0605	0.0085	0.0168	0.4281	1.2287	0.1797	0.969492
KLF15	0.0551	0.0058	0.0116	0.5198	1.4229	0.1971	0.96305
ZNF609	0.06	0.0081	0.0161	0.4381	1.2517	0.182	0.959176
FOSL1	0.0603	0.0084	0.0167	0.4268	1.2256	0.1791	0.943719
NFE2L2	0.0594	0.0079	0.0157	0.4417	1.2599	0.1824	0.935411
FANCL	0.0507	0.0045	0.0089	0.5712	1.5171	0.2029	0.931211
ZGPAT	0.0621	0.0101	0.02	0.3768	1.1012	0.1654	0.929728
HNF4A	0.0601	0.0084	0.0166	0.4257	1.223	0.1786	0.928091
NR4A1	0.0592	0.0079	0.0156	0.4411	1.2587	0.1821	0.923577
PBX3	0.0555	0.0061	0.0121	0.5034	1.3909	0.1939	0.923203
ZNF189	0.0613	0.0093	0.0185	0.3969	1.153	0.1711	0.919327
BRD1	0.0615	0.0097	0.0192	0.3852	1.1231	0.1676	0.907418
STAT5B	0.0606	0.0089	0.0177	0.4073	1.1789	0.1737	0.907029
RBBP4	0.061	0.0093	0.0183	0.3961	1.1512	0.1707	0.899977
FOSL2	0.0597	0.0083	0.0165	0.4241	1.2195	0.1778	0.896958
SRSF3	0.0603	0.0087	0.0173	0.4111	1.1883	0.1746	0.892239
RUNX2	0.0609	0.0092	0.0183	0.3966	1.1522	0.1707	0.892218
MLX	0.0579	0.0073	0.0145	0.4559	1.2917	0.1848	0.891512
TAF9B	0.0564	0.0066	0.0131	0.4801	1.3434	0.1893	0.88842
U2AF2	0.0571	0.0069	0.0137	0.4691	1.3202	0.1874	0.88805
ZBTB12	0.0594	0.0081	0.0161	0.4284	1.2295	0.1788	0.884702
ZNF572	0.0582	0.0074	0.0148	0.4503	1.2794	0.1836	0.883974
EPAS1	0.0578	0.0073	0.0144	0.4557	1.2911	0.1846	0.883426
ELF4	0.0606	0.009	0.0179	0.4009	1.1631	0.1718	0.881309
ZNF12	0.0577	0.0073	0.0144	0.4549	1.2895	0.1844	0.877088
INSM2	0.0598	0.0086	0.017	0.4134	1.1937	0.1749	0.876142
ZNF503	0.058	0.0074	0.0148	0.4486	1.2756	0.183	0.869351
SREBF2	0.0613	0.0098	0.0194	0.3777	1.1035	0.165	0.868239
ZNF764	0.0525	0.0052	0.0103	0.5312	1.4445	0.1968	0.865972
MYOG	0.0585	0.0078	0.0155	0.4344	1.2433	0.1796	0.853224
IFNA1	0.0612	0.0099	0.0196	0.373	1.091	0.1634	0.850489
CTNNB1	0.0571	0.0071	0.0141	0.4566	1.2932	0.1843	0.84544
TBX2	0.0601	0.0089	0.0177	0.3987	1.1577	0.1708	0.839812
PPARG	0.0596	0.0086	0.0171	0.4072	1.1788	0.1729	0.835289
IRF3	0.0491	0.0042	0.0084	0.5685	1.5124	0.2006	0.834757
ZNF30	0.0549	0.0061	0.0122	0.4889	1.3615	0.19	0.828992
RUVBL1	0.0517	0.005	0.0099	0.5335	1.4488	0.1965	0.828083
OGT	0.0606	0.0097	0.0192	0.3736	1.0924	0.1631	0.808189
ZNF583	0.059	0.0083	0.0166	0.412	1.1905	0.1738	0.807956
ZSCAN21	0.0598	0.009	0.0178	0.3924	1.1418	0.1685	0.803157
KMT2B-D	0.0603	0.0094	0.0186	0.3806	1.1111	0.1651	0.799695
BACH1	0.0574	0.0075	0.0148	0.4381	1.2517	0.1797	0.79909
ZNF148	0.06	0.0092	0.0182	0.3862	1.1258	0.1667	0.798676
BAP1	0.0611	0.0103	0.0204	0.3564	1.0454	0.1576	0.797581
CDK6	0.0512	0.005	0.0099	0.5263	1.4352	0.1945	0.776607
EHF	0.0597	0.0092	0.0183	0.3806	1.1111	0.1647	0.758227
EBF1	0.0584	0.0083	0.0165	0.4065	1.1769	0.1716	0.754403
CEBPB	0.0569	0.0074	0.0146	0.4352	1.2451	0.1784	0.752823
BCL3	0.0572	0.0076	0.015	0.4279	1.2284	0.1767	0.746631
ASXL1	0.0496	0.0046	0.0091	0.5387	1.4585	0.1954	0.744621
USF2	0.0562	0.0071	0.014	0.4433	1.2636	0.1799	0.738471
ISL2	0.0579	0.0081	0.016	0.4113	1.1887	0.1726	0.737794
NR5A2	0.0588	0.0088	0.0174	0.3893	1.1339	0.1667	0.727565
ARID1B	0.0596	0.0095	0.0188	0.3694	1.0812	0.1609	0.724286
TCF7	0.0569	0.0075	0.0149	0.4273	1.2268	0.1763	0.723813
APC	0.0587	0.0087	0.0173	0.3906	1.1371	0.167	0.721383
DLX6	0.0546	0.0064	0.0127	0.4635	1.3081	0.1836	0.715881
PRPF4	0.0572	0.0077	0.0153	0.4195	1.2084	0.1743	0.712998
SUPT6H	0.0598	0.0097	0.0193	0.3611	1.0586	0.1582	0.70725
TBX3	0.0574	0.0079	0.0157	0.4111	1.1883	0.1722	0.696906
CLOCK	0.056	0.0071	0.0142	0.4351	1.2449	0.1776	0.691192
AHR	0.0564	0.0074	0.0147	0.425	1.2216	0.1752	0.68163
SOX2	0.0574	0.008	0.0159	0.4056	1.1749	0.1705	0.677
HNF1B	0.0601	0.0104	0.0206	0.3404	0.9996	0.1509	0.675803
BRD7	0.0561	0.0074	0.0146	0.4235	1.2178	0.1745	0.661165
ZXDB	0.0594	0.0098	0.0194	0.3535	1.0373	0.1552	0.65668
ZNF224	0.0469	0.004	0.0079	0.5507	1.4806	0.1949	0.651411
FOXO3	0.0532	0.006	0.0119	0.4679	1.3177	0.1834	0.645676
ZNF398	0.0575	0.0083	0.0165	0.3921	1.141	0.1665	0.639169
HIC1	0.058	0.0087	0.0173	0.3803	1.1105	0.1632	0.63645
SIX1	0.0555	0.0072	0.0143	0.4252	1.222	0.1745	0.630518
GLI4	0.0518	0.0055	0.011	0.4834	1.3502	0.1857	0.628675
NCOR1	0.057	0.008	0.0159	0.3992	1.1588	0.1682	0.62547
ZSCAN23	0.0557	0.0072	0.0144	0.4231	1.2171	0.174	0.624719
NR2C1	0.0577	0.0086	0.017	0.3822	1.1152	0.1635	0.621598
SS18-SSX	0.0554	0.0072	0.0143	0.4223	1.2151	0.1736	0.609543
ZNF24	0.0584	0.0094	0.0187	0.3558	1.0436	0.1552	0.589055
THRB	0.0554	0.0073	0.0146	0.4144	1.1962	0.1713	0.578875
CUX1	0.0549	0.0071	0.0142	0.4188	1.2067	0.1721	0.563192
RLF	0.0476	0.0044	0.0087	0.5173	1.4181	0.1889	0.546235
GLIS1	0.0577	0.0091	0.018	0.3594	1.0539	0.1559	0.545708
LIN9	0.0451	0.0037	0.0074	0.5465	1.473	0.192	0.541689
PLAG1	0.0565	0.0083	0.0165	0.3792	1.1074	0.1616	0.529894
ZNF222	0.0337	0.0017	0.0035	0.656	1.6555	0.1963	0.52815
OTX2	0.0545	0.0071	0.0142	0.412	1.1905	0.1699	0.51099
NFIC	0.0559	0.0082	0.0162	0.3784	1.1053	0.1608	0.490584
NR1H2	0.0554	0.0078	0.0155	0.3886	1.132	0.1636	0.486893
THAP1	0.0483	0.0047	0.0093	0.4953	1.3746	0.1849	0.484565
SOX8	0.0543	0.0072	0.0142	0.4064	1.1767	0.168	0.47761
NKX2-1	0.0555	0.0079	0.0157	0.3843	1.1207	0.1623	0.476053
FOXP4	0.0549	0.0076	0.015	0.393	1.1431	0.1645	0.467952
SETX	0.0477	0.0045	0.009	0.499	1.382	0.185	0.463034
IRF1	0.0554	0.0079	0.0158	0.3818	1.1143	0.1615	0.461581
KMT2C	0.0565	0.0087	0.0173	0.3592	1.0534	0.1549	0.456276
LYL1	0.0522	0.0063	0.0125	0.4307	1.2348	0.173	0.443998
ZSCAN29	0.0551	0.0079	0.0157	0.3787	1.106	0.1602	0.429185
ZMYND8	0.0542	0.0074	0.0147	0.3936	1.1447	0.1641	0.428097
ERF	0.0523	0.0064	0.0126	0.4258	1.2234	0.1717	0.426991
ZNF783	0.0476	0.0046	0.0091	0.4909	1.3657	0.1832	0.426689
GLIS3	0.0568	0.0093	0.0185	0.34	0.9983	0.1482	0.423044
REPIN1	0.0494	0.0052	0.0104	0.4659	1.3133	0.1792	0.421314
TCF4	0.0521	0.0063	0.0126	0.4267	1.2254	0.1718	0.420319
ZNF281	0.0529	0.0067	0.0133	0.4125	1.1916	0.1685	0.407977
ZNF441	0.0483	0.0049	0.0097	0.475	1.3326	0.1803	0.397904
HMGB2	0.0561	0.0089	0.0176	0.3479	1.0212	0.1506	0.395443
ZNF695	0.05	0.0055	0.0109	0.4518	1.2827	0.1763	0.394042
TRIM28	0.055	0.0081	0.016	0.3693	1.081	0.1571	0.391413
PGR	0.0556	0.0086	0.017	0.355	1.0416	0.1527	0.38627
ZFP69B	0.0538	0.0073	0.0146	0.3903	1.1362	0.1628	0.384882
HDGF	0.0567	0.0096	0.0189	0.3294	0.9667	0.1441	0.383313
PRDM14	0.0539	0.0074	0.0148	0.3855	1.1239	0.1614	0.371163
PREB	0.0378	0.0024	0.0049	0.5837	1.5387	0.1903	0.366525
ID3	0.0566	0.0098	0.0194	0.3207	0.94	0.1406	0.352509
NFRKB	0.0565	0.0097	0.0192	0.3231	0.9472	0.1415	0.352035
ZNF213	0.0542	0.0078	0.0155	0.3715	1.0869	0.1572	0.343987
SP5	0.0523	0.0067	0.0133	0.4043	1.1717	0.1656	0.341535
MSX2	0.0522	0.0066	0.0132	0.4063	1.1764	0.1661	0.339811
TEAD1	0.0536	0.0075	0.0149	0.3785	1.1056	0.1589	0.329272
ASCL1	0.0488	0.0053	0.0104	0.4514	1.2818	0.1751	0.328367
TBX18	0.0521	0.0066	0.0132	0.4048	1.1727	0.1655	0.327356
SMARCD3	0.054	0.0078	0.0155	0.3685	1.0787	0.156	0.318386
GATA2	0.0532	0.0074	0.0146	0.3801	1.1097	0.1591	0.310962
KAT7	0.0562	0.0097	0.0193	0.3176	0.9301	0.139	0.306952
ZNF335	0.0566	0.0103	0.0203	0.3046	0.8884	0.1339	0.305147
NEUROG2	0.0536	0.0076	0.0151	0.3724	1.0894	0.157	0.304074
MEN1	0.0555	0.0091	0.018	0.3316	0.9735	0.144	0.294998
EHMT2	0.0535	0.0077	0.0153	0.3671	1.075	0.1551	0.281239
CARM1	0.0492	0.0055	0.011	0.4354	1.2456	0.1714	0.27898
ZNF35	0.0495	0.0056	0.0112	0.4313	1.2362	0.1705	0.275647
SP7	0.0546	0.0086	0.017	0.3424	1.0055	0.1474	0.273422
TWIST1	0.054	0.0081	0.0161	0.3549	1.0411	0.1514	0.272146
RBP2	0.0319	0.0016	0.0033	0.6165	1.5935	0.1878	0.267652
ZNF512B	0.0532	0.0076	0.0151	0.3679	1.0772	0.1551	0.263684
NCOA2	0.0493	0.0056	0.0112	0.4295	1.232	0.1699	0.260389
ETV6	0.0524	0.0071	0.0141	0.3815	1.1134	0.1588	0.257043
ZNF175	0.0513	0.0066	0.0131	0.3962	1.1514	0.1624	0.250055
PBX1	0.0541	0.0084	0.0166	0.3447	1.0122	0.1478	0.246107
NR2F6	0.0528	0.0074	0.0147	0.3707	1.0847	0.1557	0.241149
ZBED1	0.05	0.006	0.0119	0.4137	1.1946	0.1662	0.236529
ZNF737	0.0501	0.006	0.012	0.4122	1.1909	0.1659	0.233137
ZNF343	0.0422	0.0035	0.007	0.5085	1.4009	0.1812	0.229898
OVOL1	0.0511	0.0066	0.0131	0.3921	1.1409	0.161	0.218148
ZNF697	0.0509	0.0065	0.0129	0.3951	1.1484	0.1617	0.217024
GATAD2A	0.0434	0.0038	0.0076	0.4926	1.369	0.1791	0.214228
BATF	0.0477	0.0051	0.0102	0.4408	1.258	0.1713	0.21315
CBX7	0.05	0.0061	0.0122	0.4051	1.1736	0.1638	0.201454
ICE2	0.0354	0.0022	0.0044	0.5696	1.5143	0.1848	0.198398
CASZ1	0.052	0.0073	0.0145	0.3671	1.0749	0.1538	0.182164
HDAC3	0.0504	0.0063	0.0126	0.3959	1.1504	0.1614	0.18167
CEBPZ	0.0349	0.0021	0.0042	0.5716	1.5179	0.1844	0.180235
ZNF784	0.0213	0.0007	0.0013	0.6818	1.6942	0.1804	0.177816
NFE2	0.0487	0.0057	0.0112	0.4169	1.2022	0.1659	0.174972
CTBP2	0.0497	0.0061	0.0122	0.3991	1.1586	0.1618	0.155244
HNRNPH1	0.0494	0.006	0.012	0.4015	1.1647	0.1622	0.147963
ZBTB16	0.0495	0.0061	0.0121	0.3987	1.1577	0.1615	0.144248
ZNF273	0.0477	0.0054	0.0107	0.4217	1.2136	0.1663	0.138514
ZNF449	0.0514	0.0071	0.0141	0.3674	1.0759	0.1534	0.138081
ZNF554	0.0469	0.005	0.01	0.4343	1.2431	0.1688	0.137957
ZNF75A	0.0413	0.0034	0.0068	0.4984	1.3807	0.178	0.134228
TAF2	0.023	0.0008	0.0016	0.6582	1.6589	0.1802	0.125135
SMARCE1	0.0519	0.0075	0.0149	0.3541	1.039	0.1493	0.120938
SNAI1	0.0069	0.0001	0.0001	0.7808	1.8298	0.1555	0.119101
ZNF592	0.0531	0.0084	0.0167	0.3294	0.9666	0.1414	0.115326
E2F7	0.0473	0.0052	0.0104	0.4238	1.2187	0.1664	0.113379
TP53	0.0516	0.0074	0.0148	0.3533	1.0366	0.1489	0.0968513
BHLHE22	0.0475	0.0054	0.0107	0.4155	1.199	0.1644	0.0941453
PITX3	0.054	0.0095	0.0188	0.3009	0.8761	0.1305	0.0916513
RAD51	0.0516	0.0075	0.0148	0.3511	1.0304	0.148	0.0885711
TSC22D4	0.0503	0.0067	0.0133	0.3732	1.0915	0.1544	0.0884559
ESR1	0.0523	0.008	0.0159	0.3367	0.9886	0.1435	0.0863453
ZBED2	0.0445	0.0043	0.0086	0.453	1.2854	0.1711	0.0847761
GTF3C2	0.0502	0.0067	0.0132	0.3735	1.0924	0.1544	0.0842508
AATF	0.049	0.0061	0.0121	0.3912	1.1385	0.1588	0.083077
TSHZ1	0.0501	0.0066	0.0131	0.375	1.0963	0.1547	0.0792514
HES1	0.0507	0.007	0.0139	0.3622	1.0616	0.1511	0.0698073
HOXB5	0.0485	0.0059	0.0117	0.3958	1.1502	0.1597	0.0695787
BACH2	0.051	0.0072	0.0144	0.3547	1.0407	0.1489	0.0609055
MTF2	0.0519	0.0079	0.0157	0.3352	0.9841	0.1426	0.0497222
ZBTB18	0.0283	0.0013	0.0027	0.5993	1.5652	0.18	0.043133
LMO1	0.05	0.0068	0.0134	0.3658	1.0714	0.1517	0.0427143
CBX3	0.0451	0.0046	0.0092	0.4356	1.2461	0.1674	0.0402366
ZBTB42	0.0466	0.0052	0.0104	0.4136	1.1944	0.163	0.0330013
CERS6	0.0306	0.0016	0.0032	0.5752	1.5241	0.1793	0.0159887
POU2F2	0.046	0.0051	0.0101	0.4147	1.1971	0.1628	0.00674919
ZNF652	0.0477	0.0057	0.0114	0.3933	1.144	0.1582	0.00625214
HNRNPUL1	0.0491	0.0065	0.0129	0.3674	1.0759	0.1515	-0.0108689
ZNF468	0.0461	0.0052	0.0103	0.4091	1.1833	0.1613	-0.0111475
ZNF239	0.0496	0.0068	0.0135	0.3585	1.0514	0.1489	-0.0132896
SNAPC1	0.0414	0.0037	0.0073	0.4645	1.3104	0.1706	-0.0177348
ESRRA	0.0527	0.0092	0.0183	0.2948	0.8558	0.127	-0.030434
ZSCAN31	0.0277	0.0013	0.0026	0.5868	1.5441	0.1771	-0.0411207
NAB2	0.0362	0.0026	0.0051	0.5108	1.4053	0.1747	-0.0465721
ZNF843	0.051	0.0078	0.0155	0.327	0.9594	0.1388	-0.0477629
PAX3-FOXO1	0.0471	0.0057	0.0113	0.3875	1.1291	0.156	-0.0492901
PAXIP1	0.0511	0.0079	0.0158	0.3236	0.949	0.1376	-0.0503078
JDP2	0.0271	0.0012	0.0025	0.5901	1.5497	0.1768	-0.0503871
CHD7	0.0501	0.0073	0.0144	0.3405	0.9999	0.1431	-0.0534087
EED	0.045	0.0049	0.0098	0.4099	1.1853	0.1605	-0.0756297
ZFP36	0.0471	0.0058	0.0115	0.3811	1.1125	0.154	-0.0762713
SAFB2	0.0423	0.004	0.008	0.4423	1.2614	0.1662	-0.0796599
CHAF1B	0.0336	0.0021	0.0042	0.5294	1.4411	0.1752	-0.0800661
ZNF467	0.0461	0.0054	0.0107	0.3928	1.1426	0.1566	-0.0856945
ZNF394	0.0507	0.0079	0.0156	0.3208	0.9403	0.1362	-0.0886022
SMARCC2	0.0495	0.0071	0.0142	0.3388	0.9949	0.142	-0.103753
FOXJ3	0.0483	0.0064	0.0128	0.3584	1.0512	0.1478	-0.104247
ZNF766	0.0454	0.0052	0.0103	0.3966	1.1524	0.1571	-0.108434
SPIB	0.0479	0.0062	0.0124	0.3633	1.0647	0.1491	-0.11154
ELF3	0.0526	0.0099	0.0197	0.2712	0.7722	0.1159	-0.11484
MED12	0.0414	0.0039	0.0077	0.4425	1.2619	0.1654	-0.118345
ZMYND11	0.0456	0.0053	0.0105	0.3907	1.1373	0.1556	-0.126817
DDX20	0.0498	0.0075	0.0149	0.3247	0.9523	0.137	-0.140615
ASH1L	0.0422	0.0042	0.0083	0.4267	1.2256	0.1622	-0.149811
YAP1	0.0463	0.0056	0.0112	0.3767	1.1008	0.1519	-0.15326
BCLAF1	0.0483	0.0066	0.0132	0.3469	1.0184	0.1439	-0.153536
SSRP1	0.0481	0.0066	0.013	0.3486	1.0234	0.1443	-0.153723
FOXO1-PAX3	0.0478	0.0064	0.0127	0.3525	1.0346	0.1454	-0.161183
SFPQ	0.0464	0.0058	0.0115	0.3687	1.0794	0.1495	-0.176879
RBM34	0.017	0.0005	0.0009	0.6393	1.6298	0.1667	-0.177913
MAF1	0.0448	0.0051	0.0101	0.3905	1.1368	0.1547	-0.179498
WT1	0.0497	0.0077	0.0152	0.3157	0.9242	0.1334	-0.182758
ZSCAN18	0.0339	0.0023	0.0045	0.5042	1.3924	0.1706	-0.186513
LEF1	0.0482	0.0068	0.0135	0.3383	0.9934	0.1408	-0.188995
RBFOX2	0.0506	0.0084	0.0168	0.2966	0.8617	0.1262	-0.189974
MZF1	0.049	0.0073	0.0144	0.3245	0.9516	0.1362	-0.197245
GFI1	0.0468	0.006	0.012	0.359	1.0528	0.1467	-0.198979
FOXA2	0.049	0.0075	0.0148	0.3177	0.9304	0.1337	-0.21495
ZNF101	0.0487	0.0073	0.0145	0.3198	0.9371	0.1343	-0.23435
GRHL2	0.0482	0.0071	0.014	0.3247	0.9523	0.1357	-0.245453
GTF3C5	0.0299	0.0017	0.0034	0.5269	1.4365	0.1698	-0.246704
OSR2	0.0472	0.0065	0.013	0.3377	0.9917	0.1397	-0.260926
ZBTB44	0.0466	0.0062	0.0123	0.3467	1.018	0.1424	-0.261941
NFATC2	0.0497	0.0083	0.0165	0.292	0.8462	0.1235	-0.267183
UBN1	0.0474	0.0067	0.0133	0.3322	0.9752	0.1379	-0.268162
SHOX2	0.0479	0.007	0.0138	0.3247	0.9522	0.1355	-0.268447
KAT2B	0.039	0.0035	0.0069	0.4373	1.25	0.1616	-0.270425
ZNF580	0.0477	0.0068	0.0136	0.3276	0.9612	0.1364	-0.275988
SNIP1	0.0364	0.0029	0.0057	0.4611	1.3031	0.1643	-0.283008
ZNF184	0.0472	0.0066	0.0132	0.3318	0.9738	0.1375	-0.288725
MEF2B	0.0487	0.0077	0.0152	0.3038	0.8857	0.1278	-0.297365
SOX13	0.0439	0.0051	0.0101	0.3759	1.0988	0.1495	-0.297694
SALL2	0.0455	0.0058	0.0115	0.3543	1.0395	0.1439	-0.298418
ZNF264	0.0427	0.0047	0.0093	0.3879	1.13	0.1519	-0.309447
PRDM4	0.0471	0.0066	0.0132	0.3289	0.9652	0.1364	-0.312309
CSDC2	0.0472	0.0067	0.0134	0.3263	0.9573	0.1355	-0.313019
SMAD1-5	0.0271	0.0014	0.0028	0.5328	1.4476	0.1671	-0.329323
RFX1	0.0482	0.0076	0.0151	0.3005	0.8748	0.126	-0.347007
ZNF318	0.046	0.0062	0.0124	0.3357	0.9855	0.138	-0.351564
DNMT3B	0.0479	0.0075	0.0148	0.3028	0.8826	0.1268	-0.355175
NCOA6	0.03	0.0018	0.0036	0.503	1.3901	0.1654	-0.362185
ZXDC	0.0438	0.0052	0.0104	0.3636	1.0655	0.1456	-0.364141
ZNF846	0.0207	0.0007	0.0015	0.5759	1.5254	0.1644	-0.365614
PBX1-2-3	0.0425	0.0047	0.0094	0.3779	1.1041	0.1488	-0.377054
BMI1	0.0456	0.0061	0.0122	0.3355	0.9849	0.1376	-0.378211
ZBTB40	0.0484	0.008	0.0158	0.2881	0.8328	0.1209	-0.380511
ZNF792	0.0437	0.0053	0.0105	0.3594	1.0539	0.1441	-0.383444
IKZF2	0.0479	0.0076	0.0151	0.2961	0.8602	0.124	-0.388247
ATOH8	0.0406	0.0042	0.0083	0.3945	1.147	0.1518	-0.394113
NRIP1	0.0433	0.0051	0.0102	0.3626	1.0626	0.1447	-0.39944
MED25	0.0459	0.0064	0.0127	0.3246	0.9519	0.1338	-0.407948
CREB3	0.0482	0.0081	0.0161	0.2809	0.8075	0.1175	-0.42396
ESR2	0.0449	0.006	0.012	0.3308	0.971	0.1353	-0.444694
SRC	0.0398	0.004	0.008	0.3916	1.1395	0.1502	-0.460288
GATA1	0.0442	0.0057	0.0114	0.3373	0.9903	0.137	-0.461839
GATA4	0.0462	0.0069	0.0136	0.3058	0.8924	0.1267	-0.467706
ARID3B	0.0292	0.0017	0.0035	0.4899	1.3637	0.1618	-0.468312
LCORL	0.0438	0.0056	0.0111	0.3398	0.9979	0.1375	-0.472815
NFIA	0.044	0.0056	0.0112	0.3385	0.994	0.1372	-0.474298
ZFP91	0.0461	0.0068	0.0136	0.306	0.893	0.1267	-0.476678
REL	0.0451	0.0063	0.0125	0.3191	0.9347	0.1311	-0.483377
NR0B1	0.0235	0.001	0.0021	0.5314	1.4449	0.1615	-0.486431
POU4F2	0.0392	0.0039	0.0078	0.3917	1.1399	0.1496	-0.489351
SMAD3-EPAS1	0.0358	0.003	0.006	0.4263	1.2244	0.1553	-0.490293
ZNF596	0.0435	0.0056	0.0111	0.3362	0.987	0.136	-0.505696
HSF2	0.0357	0.003	0.006	0.4233	1.2175	0.1544	-0.511558
FOXL2	0.046	0.007	0.0139	0.2977	0.8653	0.1232	-0.515882
IRF8	0.0432	0.0054	0.0108	0.3397	0.9974	0.1369	-0.516144
CBFA2T3	0.0458	0.0069	0.0136	0.3007	0.8756	0.1243	-0.516653
MBD3	0.0434	0.0056	0.0111	0.3342	0.9812	0.1352	-0.522551
PAF1	0.046	0.007	0.014	0.2953	0.8574	0.1222	-0.530997
TFEB	0.041	0.0046	0.0092	0.3611	1.0585	0.1421	-0.543001
ZFP42	0.0304	0.002	0.004	0.4644	1.3101	0.1579	-0.54508
PRMT5	0.0166	0.0005	0.001	0.5686	1.5126	0.1558	-0.547299
ELF5	0.0104	0.0002	0.0004	0.6108	1.5841	0.1478	-0.554159
PROX1	0.0383	0.0038	0.0075	0.3873	1.1286	0.1475	-0.558935
OVOL3	0.0417	0.0049	0.0098	0.3495	1.026	0.139	-0.559979
ETS2	0.0141	0.0003	0.0007	0.5825	1.5367	0.1528	-0.571163
CDX2	0.0424	0.0053	0.0106	0.3348	0.9831	0.1346	-0.585054
DPF1	0.0382	0.0038	0.0075	0.3834	1.1186	0.1463	-0.587188
ZFP41	0.0111	0.0002	0.0004	0.5991	1.5649	0.1481	-0.592326
HOXC5	0.0295	0.0019	0.0038	0.461	1.3029	0.1561	-0.602175
ZNF134	0.0419	0.0051	0.0102	0.3379	0.9922	0.1352	-0.606843
ZNF10	0.0438	0.0061	0.0121	0.3109	0.9089	0.1268	-0.607933
THAP11	0.0384	0.0039	0.0077	0.377	1.1017	0.1446	-0.609711
BAF155	0.0453	0.007	0.0139	0.2874	0.8303	0.1183	-0.61434
MAML1	0.0443	0.0064	0.0127	0.3019	0.8794	0.1237	-0.617811
MIER1	0.0458	0.0074	0.0148	0.2767	0.7922	0.1138	-0.622939
ZNF597	0.0381	0.0038	0.0076	0.3772	1.1021	0.1443	-0.627919
STAT5A	0.04	0.0045	0.0089	0.3545	1.0402	0.1391	-0.631623
ELF2	0.0113	0.0002	0.0004	0.5904	1.5502	0.1473	-0.631722
RARA	0.0442	0.0064	0.0128	0.2996	0.8718	0.1227	-0.633881
ZNF674	0.0349	0.003	0.0059	0.4068	1.1778	0.1493	-0.638986
SALL4	0.022	0.001	0.0019	0.5103	1.4043	0.1555	-0.647935
SMAD2	0.0426	0.0056	0.0111	0.3196	0.9366	0.1292	-0.649504
ZNF750	0.0422	0.0055	0.0109	0.3212	0.9415	0.1294	-0.662777
STAT2	0.0385	0.004	0.008	0.3651	1.0697	0.1411	-0.668592
RELB	0.0451	0.0072	0.0143	0.277	0.7933	0.1135	-0.672215
ZNF645	0.0318	0.0024	0.0047	0.4278	1.228	0.1512	-0.674245
CHAMP1	0.0425	0.0056	0.0112	0.316	0.9251	0.1277	-0.67555
ZFP3	0.0438	0.0064	0.0127	0.2958	0.859	0.1207	-0.677682
ZNF778	0.0383	0.004	0.008	0.3639	1.0664	0.1405	-0.681338
ZNF589	0.0412	0.0051	0.0101	0.3299	0.9683	0.1318	-0.684862
ZNF395	0.0341	0.0029	0.0057	0.4049	1.173	0.148	-0.685319
NCOA3	0.0405	0.0048	0.0096	0.3375	0.991	0.1339	-0.689265
SPIN1	0.0335	0.0027	0.0055	0.4097	1.1847	0.1486	-0.692761
ZNF543	0.0199	0.0008	0.0015	0.5168	1.4171	0.1531	-0.69786
ZNF223	0.0347	0.003	0.006	0.3976	1.1549	0.1467	-0.698839
SRSF4	0.0423	0.0057	0.0113	0.3117	0.9113	0.126	-0.699686
DAXX	0.0409	0.0051	0.0101	0.3283	0.9632	0.131	-0.702963
ZNF280D	0.0424	0.0058	0.0115	0.3069	0.8958	0.1241	-0.719019
SMAD3-HIF1A	0.0408	0.005	0.01	0.3272	0.9599	0.1305	-0.726256
ETV2	0.039	0.0044	0.0087	0.3458	1.0153	0.1353	-0.73223
ZNF547	0.038	0.004	0.008	0.3573	1.048	0.1381	-0.734499
PCGF2	0.044	0.0067	0.0134	0.2815	0.8095	0.1147	-0.73685
PBX2	0.0422	0.0057	0.0114	0.3056	0.8917	0.1235	-0.745655
GATA6	0.0441	0.0069	0.0137	0.2764	0.7911	0.1125	-0.748354
NOTCH3	0.0386	0.0042	0.0084	0.3487	1.0236	0.1359	-0.749439
ZNF611	0.0233	0.0011	0.0023	0.481	1.3452	0.1518	-0.759267
RPA2	0.0434	0.0066	0.013	0.283	0.815	0.115	-0.761023
E2F5	0.0321	0.0025	0.005	0.4095	1.1843	0.1469	-0.763283
ZNF622	0.0099	0.0002	0.0003	0.5735	1.5212	0.1415	-0.764077
ZNF507	0.0414	0.0054	0.0108	0.3117	0.9115	0.1252	-0.765028
CDC5L	0.0378	0.004	0.008	0.3531	1.0361	0.1366	-0.768475
AHRR	0.0281	0.0018	0.0036	0.4404	1.2572	0.1496	-0.776549
ZNF770	0.0424	0.006	0.012	0.2947	0.8554	0.1192	-0.77825
IRF5	0.0347	0.0031	0.0063	0.3819	1.1147	0.1422	-0.78299
HCFC1R1	0.0427	0.0062	0.0123	0.2895	0.8375	0.1173	-0.784894
CBFA2T2	0.0412	0.0055	0.0109	0.307	0.8962	0.1232	-0.793326
FEZF1	0.042	0.0059	0.0117	0.2964	0.861	0.1195	-0.794405
ZNF41	0.0401	0.0049	0.0098	0.3223	0.9448	0.1281	-0.794924
ZNF257	0.0387	0.0044	0.0087	0.3379	0.992	0.1323	-0.796801
TCF21	0.0395	0.0047	0.0094	0.3276	0.9611	0.1295	-0.801079
ZNF462	0.0395	0.0048	0.0095	0.3249	0.9529	0.1285	-0.808756
ZNF518A	0.0422	0.0061	0.0121	0.2881	0.8328	0.1162	-0.824045
ZNF837	0.0208	0.0009	0.0018	0.4861	1.3557	0.149	-0.827866
NR5A1	0.0395	0.0048	0.0096	0.3202	0.9384	0.1268	-0.84021
NANOG	0.0429	0.0065	0.013	0.2757	0.7887	0.1113	-0.842012
TP63	0.0412	0.0057	0.0114	0.293	0.8495	0.1176	-0.867191
ZNF740	0.0356	0.0035	0.007	0.3573	1.0479	0.1358	-0.870063
PHB2	0.0383	0.0044	0.0088	0.3284	0.9635	0.1287	-0.871065
ZKSCAN5	0.0337	0.003	0.006	0.3725	1.0896	0.1384	-0.890139
ATF7	0.0423	0.0065	0.0129	0.2712	0.7723	0.1088	-0.896802
CRY2	0.0404	0.0054	0.0108	0.2972	0.8639	0.1186	-0.90071
PAX6	0.0389	0.0047	0.0094	0.3159	0.9248	0.1247	-0.902633
SND1	0.0381	0.0045	0.0089	0.3226	0.9459	0.1264	-0.906239
SNAPC4	0.0227	0.0011	0.0023	0.4583	1.2968	0.1463	-0.907058
ZNF284	0.0121	0.0003	0.0006	0.5291	1.4405	0.1403	-0.914275
MEF2C	0.0376	0.0043	0.0085	0.3274	0.9606	0.1277	-0.914288
TERF1	0.0361	0.0038	0.0076	0.3421	1.0045	0.1314	-0.917279
TAL1	0.0398	0.0052	0.0103	0.3013	0.8776	0.1198	-0.918066
TBX5	0.0425	0.0068	0.0135	0.2613	0.7351	0.1043	-0.928424
ZNF165	0.0311	0.0025	0.005	0.3855	1.1239	0.1394	-0.942611
ZNF704	0.0168	0.0006	0.0011	0.4912	1.3662	0.1432	-0.953375
ZNF311	0.0419	0.0065	0.0129	0.2656	0.7513	0.1059	-0.953672
ZNF221	0.0148	0.0004	0.0009	0.5038	1.3916	0.1418	-0.95889
FOXA1	0.041	0.0061	0.0121	0.2719	0.7749	0.1082	-0.984525
ZNF397	0.0269	0.0017	0.0035	0.4135	1.194	0.1417	-0.984875
POU2AF1	0.0337	0.0032	0.0064	0.3528	1.0352	0.1324	-0.993757
ZNF320	0.0362	0.004	0.0079	0.3273	0.9602	0.1263	-0.995722
ZNF774	0.0069	0.0001	0.0002	0.5493	1.478	0.1294	-0.998331
ICE1	0.0172	0.0006	0.0012	0.4806	1.3444	0.142	-0.999323
TOP1	0.0405	0.0059	0.0117	0.2752	0.7868	0.1093	-1.00047
RFX2	0.0203	0.0009	0.0018	0.4586	1.2975	0.1428	-1.00048
ZNF280C	0.016	0.0005	0.0011	0.4877	1.3592	0.1412	-1.00153
NKX3-1	0.0377	0.0045	0.0091	0.3098	0.9052	0.1213	-1.00478
ZNF670	0.0143	0.0004	0.0008	0.4974	1.3787	0.1397	-1.01237
HEY2	0.0141	0.0004	0.0008	0.4979	1.3799	0.1394	-1.0146
SNRNP70	0.0331	0.0031	0.0061	0.3541	1.0389	0.1323	-1.018
ZNF267	0.0127	0.0003	0.0006	0.5072	1.3983	0.138	-1.01811
TSHZ2	0.0402	0.0058	0.0114	0.2763	0.7909	0.1095	-1.01872
GTF3A	0.0057	0.0001	0.0001	0.554	1.4866	0.1259	-1.01966
USP7	0.0339	0.0033	0.0066	0.346	1.0158	0.1305	-1.02074
EBF3	0.0387	0.0051	0.0101	0.2934	0.8508	0.1157	-1.02122
ZNF528	0.0381	0.0048	0.0096	0.2996	0.8719	0.1177	-1.03011
SOX21	0.0358	0.0039	0.0078	0.3251	0.9536	0.1253	-1.03241
PYGO2	0.0371	0.0044	0.0088	0.3099	0.9055	0.1209	-1.03714
PRDM2	0.0188	0.0008	0.0015	0.4615	1.3038	0.141	-1.04107
HHEX	0.0305	0.0025	0.0049	0.3734	1.092	0.1352	-1.04245
ARHGAP35	0.0343	0.0035	0.0069	0.337	0.9893	0.128	-1.04771
ZBTB5	0.0381	0.0049	0.0097	0.2956	0.8583	0.1161	-1.04963
ZNF658	0.0158	0.0005	0.001	0.4781	1.3393	0.1391	-1.06579
ZNF644	0.0375	0.0047	0.0093	0.2983	0.8675	0.1167	-1.07399
HNRNPK	0.0391	0.0054	0.0107	0.2788	0.7998	0.1098	-1.08331
NFIB	0.04	0.0059	0.0118	0.266	0.7528	0.1047	-1.08582
NFKBIA	0.024	0.0014	0.0028	0.4155	1.1988	0.1384	-1.09348
PPARGC1A	0.0075	0.0001	0.0002	0.5276	1.4377	0.1281	-1.09425
BRF2	0.0231	0.0013	0.0025	0.4217	1.2138	0.1388	-1.09546
SMARCA2	0.041	0.0066	0.0131	0.2494	0.6884	0.0972	-1.10069
TRPS1	0.0379	0.0049	0.0097	0.2898	0.8387	0.1135	-1.10115
YBX3	0.0259	0.0017	0.0034	0.3975	1.1546	0.1365	-1.11418
IRF9	0.0367	0.0044	0.0088	0.3008	0.8759	0.117	-1.11725
PALB2	0.0275	0.002	0.0039	0.3826	1.1163	0.1345	-1.13025
ZNF93	0.0203	0.0009	0.0019	0.4364	1.2481	0.138	-1.13033
GRHL1	0.0388	0.0054	0.0108	0.2732	0.7796	0.1071	-1.1325
MAFB	0.0359	0.0042	0.0083	0.3058	0.8922	0.1182	-1.13277
SALL1	0.0151	0.0005	0.001	0.4686	1.319	0.136	-1.13898
ZNF860	0.012	0.0003	0.0006	0.4874	1.3585	0.1331	-1.14818
ZNF155	0.0138	0.0004	0.0008	0.4747	1.3321	0.1346	-1.15482
NKX2-5	0.0375	0.0049	0.0098	0.2834	0.8164	0.1106	-1.15711
NSD2	0.0333	0.0034	0.0067	0.3274	0.9605	0.1237	-1.15714
ATM	0.0248	0.0015	0.0031	0.3986	1.1574	0.1354	-1.16155
ZNF460	0.0153	0.0005	0.001	0.4635	1.3083	0.1353	-1.16395
ZNF513	0.0389	0.0056	0.0112	0.2654	0.7506	0.1036	-1.16403
TEAD2	0.0206	0.001	0.002	0.4269	1.226	0.1363	-1.16915
ZNF260	0.0253	0.0016	0.0032	0.3936	1.1446	0.1347	-1.17062
DACH1	0.0374	0.0049	0.0097	0.2823	0.8124	0.11	-1.17302
NFIL3	0.0289	0.0023	0.0046	0.3636	1.0655	0.1307	-1.17354
PDX1	0.0379	0.0052	0.0103	0.2742	0.7834	0.1069	-1.17986
ZNF714	0.0191	0.0008	0.0017	0.4343	1.2432	0.1358	-1.18848
ZNF549	0.0354	0.0042	0.0083	0.2981	0.8667	0.1148	-1.20395
ZNF425	0.0307	0.0027	0.0055	0.3427	1.0063	0.1262	-1.2103
ZMYM3	0.0372	0.0049	0.0099	0.2764	0.7913	0.1073	-1.218
BRF1	0.0324	0.0032	0.0064	0.3244	0.9513	0.1218	-1.22828
ZNF488	0.0238	0.0014	0.0029	0.3941	1.146	0.1329	-1.23095
ZNF215	0.0392	0.006	0.012	0.2496	0.6893	0.0962	-1.23129
ZMYM2	0.0171	0.0007	0.0013	0.4392	1.2543	0.1336	-1.23329
HMBOX1	0.0375	0.0051	0.0102	0.27	0.7679	0.1047	-1.23685
ZNF48	0.0093	0.0002	0.0004	0.4878	1.3592	0.1267	-1.24075
ZNF527	0.0067	0.0001	0.0002	0.5051	1.3942	0.1224	-1.24138
MEIS1	0.0353	0.0042	0.0084	0.2926	0.8483	0.1126	-1.24544
MEIS2	0.0373	0.0051	0.0102	0.269	0.764	0.1041	-1.24954
ZSCAN2	0.0249	0.0016	0.0032	0.383	1.1174	0.1314	-1.24958
ZNF431	0.0094	0.0002	0.0004	0.4854	1.3544	0.1267	-1.25033
TERF2	0.033	0.0034	0.0068	0.3147	0.9209	0.1189	-1.25557
ZNF333	0.0185	0.0008	0.0016	0.4262	1.2242	0.133	-1.25763
RBM22	0.0382	0.0056	0.0112	0.2552	0.7114	0.0982	-1.26868
ZSCAN26	0.0166	0.0006	0.0013	0.4362	1.2474	0.1321	-1.27255
ZNF765	0.0181	0.0008	0.0015	0.426	1.2238	0.1323	-1.2729
NCOA4	0.0246	0.0016	0.0032	0.3803	1.1103	0.1303	-1.2743
WRNIP1	0.0047	0	0.0001	0.5147	1.4131	0.1164	-1.27449
ZNF169	0.0266	0.0019	0.0039	0.3636	1.0655	0.1281	-1.28762
PAX8	0.0323	0.0033	0.0065	0.3148	0.9214	0.1183	-1.2904
ZNF430	0.0071	0.0001	0.0002	0.4905	1.3648	0.1212	-1.3098
IRF2BP2	0.0381	0.0057	0.0114	0.2488	0.6858	0.095	-1.31178
RBM15	0.0074	0.0001	0.0002	0.4879	1.3596	0.1216	-1.31501
ELL	0.0153	0.0005	0.0011	0.4338	1.242	0.1294	-1.33634
GPS2	0.0345	0.0041	0.0083	0.2847	0.8207	0.1087	-1.33928
ZNF8	0.033	0.0036	0.0072	0.2977	0.8654	0.1125	-1.35462
NUFIP1	0.0104	0.0002	0.0005	0.4593	1.2991	0.1245	-1.36669
ESRRG	0.037	0.0054	0.0107	0.2511	0.6953	0.0954	-1.3673
ZNF445	0.0324	0.0035	0.0069	0.3	0.8731	0.1129	-1.36966
ZNF624	0.031	0.003	0.0061	0.313	0.9155	0.1164	-1.37415
ZNF557	0.0182	0.0008	0.0016	0.4074	1.1791	0.1283	-1.38222
ZBTB1	0.035	0.0044	0.0089	0.2721	0.7755	0.1037	-1.38396
MCM2	0.0186	0.0009	0.0017	0.4031	1.1686	0.1279	-1.38708
ZNF83	0.0252	0.0018	0.0035	0.3574	1.0484	0.1246	-1.38726
HEY1	0.0186	0.0009	0.0017	0.4023	1.1666	0.1277	-1.39226
ZNF747	0.0164	0.0006	0.0013	0.4168	1.202	0.1276	-1.3965
DEAF1	0.0289	0.0026	0.0051	0.3247	0.9522	0.1185	-1.40596
FOXF2	0.0276	0.0023	0.0045	0.3351	0.9837	0.1205	-1.4086
ZNF319	0.0308	0.003	0.0061	0.3089	0.9025	0.1148	-1.40936
GATA3	0.0359	0.0049	0.0098	0.2572	0.7194	0.0976	-1.41478
ZNF410	0.0296	0.0027	0.0055	0.3173	0.9292	0.1166	-1.42157
ZNF124	0.0086	0.0002	0.0003	0.4599	1.3004	0.1203	-1.42354
ZNF669	0.011	0.0003	0.0005	0.444	1.2652	0.1229	-1.43173
ZNF816	0.0218	0.0013	0.0025	0.3731	1.0913	0.1248	-1.44109
ZNF558	0.0358	0.005	0.01	0.2516	0.6974	0.0948	-1.45018
NFXL1	0.0367	0.0055	0.0109	0.2406	0.6523	0.0898	-1.45396
DLX4	0.0078	0.0001	0.0003	0.4591	1.2986	0.1181	-1.46054
ZNF329	0.0201	0.0011	0.0021	0.3802	1.1101	0.1244	-1.46668
ZNF114	0.0184	0.0009	0.0017	0.3908	1.1376	0.1246	-1.47122
ZBTB24	0.0345	0.0045	0.009	0.2606	0.7324	0.0981	-1.48095
HOXB8	0.0377	0.0062	0.0124	0.2225	0.5745	0.0806	-1.48575
FOXJ2	0.0191	0.0009	0.0019	0.3847	1.1219	0.1241	-1.48605
ZNF28	0.0327	0.0039	0.0077	0.275	0.7861	0.1031	-1.49939
TRIP13	0.019	0.0009	0.0019	0.3824	1.1158	0.1234	-1.50346
ZNF571	0.021	0.0012	0.0024	0.3679	1.0771	0.1224	-1.507
ZNF141	0.0247	0.0018	0.0036	0.3397	0.9974	0.1187	-1.51927
PLRG1	0.0246	0.0018	0.0035	0.3403	0.9993	0.1188	-1.52118
ZNF79	0.0307	0.0033	0.0065	0.2861	0.8259	0.106	-1.55001
ZNF491	0.0086	0.0002	0.0003	0.438	1.2516	0.1163	-1.55179
ZNF675	0.0244	0.0018	0.0035	0.335	0.9836	0.1169	-1.5639
HNF4G	0.0331	0.0042	0.0083	0.258	0.7225	0.0958	-1.58729
CEBPG	0.0351	0.0051	0.0102	0.2362	0.6343	0.0865	-1.58978
FOXS1	0.0173	0.0008	0.0016	0.3781	1.1046	0.1199	-1.59268
ZKSCAN8	0.0302	0.0032	0.0064	0.283	0.815	0.1043	-1.59851
TP73	0.0339	0.0046	0.0092	0.2466	0.6773	0.091	-1.60125
ZNF768	0.0285	0.0027	0.0054	0.2975	0.8648	0.1083	-1.60262
CIITA	0.0179	0.0009	0.0017	0.3715	1.0871	0.119	-1.61007
ZNF700	0.0267	0.0023	0.0046	0.31	0.906	0.1112	-1.61046
DNMT1	0.0198	0.0011	0.0022	0.3591	1.053	0.1184	-1.61135
HOMEZ	0.0164	0.0007	0.0014	0.3797	1.1089	0.1188	-1.6214
ZNF671	0.0241	0.0018	0.0035	0.3278	0.9618	0.1144	-1.6223
TERT	0.0107	0.0003	0.0006	0.4124	1.1914	0.116	-1.62631
CRY1	0.034	0.0047	0.0093	0.2423	0.6594	0.0888	-1.62726
ZNF132	0.0096	0.0002	0.0004	0.42	1.2096	0.1151	-1.62755
ZNF534	0.0302	0.0033	0.0065	0.2775	0.7953	0.102	-1.63162
ZSCAN4	0.0345	0.005	0.0099	0.2343	0.626	0.085	-1.64161
PRDM1	0.031	0.0035	0.0071	0.2689	0.7638	0.0991	-1.64498
BPTF	0.0081	0.0002	0.0003	0.4237	1.2183	0.1123	-1.6522
ATF4	0.0331	0.0044	0.0087	0.2463	0.6759	0.0902	-1.65877
ZNF566	0.0091	0.0002	0.0004	0.4167	1.2017	0.1134	-1.66112
ZNF37A	0.0159	0.0007	0.0014	0.3721	1.0884	0.1162	-1.68341
HINFP	0.025	0.002	0.004	0.3119	0.912	0.11	-1.68396
SETDB1	0.0358	0.0059	0.0118	0.2113	0.5225	0.0727	-1.6884
ZNF280A	0.0311	0.0037	0.0074	0.2601	0.7306	0.0953	-1.68908
ZNF366	0.0353	0.0056	0.0112	0.2164	0.5467	0.0755	-1.69608
PHC1	0.0124	0.0004	0.0008	0.3914	1.1391	0.1148	-1.69621
ZSCAN5C	0.0325	0.0042	0.0085	0.2458	0.6737	0.0895	-1.70095
ZNF454	0.0073	0.0001	0.0003	0.4141	1.1955	0.1083	-1.74304
SMAD1-5-8	0.0118	0.0004	0.0007	0.3869	1.1275	0.1126	-1.74514
ZNF577	0.0322	0.0043	0.0085	0.2402	0.6507	0.0865	-1.75005
ZNF197	0.017	0.0008	0.0016	0.3535	1.0372	0.1128	-1.76698
SUPT16H	0.0343	0.0054	0.0108	0.2136	0.5335	0.0733	-1.77767
ZNF302	0.0149	0.0006	0.0012	0.3622	1.0615	0.112	-1.79149
RBAK	0.0228	0.0017	0.0033	0.311	0.9093	0.1074	-1.79291
ZNF641	0.0088	0.0002	0.0004	0.3961	1.1509	0.1085	-1.79698
SCRT1	0.0322	0.0044	0.0087	0.233	0.6206	0.0829	-1.80012
ZNF180	0.0161	0.0007	0.0015	0.3503	1.0281	0.1107	-1.8225
TCFL5	0.0191	0.0011	0.0022	0.3283	0.9635	0.1085	-1.84464
TCOF1	0.0092	0.0002	0.0004	0.3854	1.1236	0.1071	-1.85346
SOX3	0.0227	0.0017	0.0034	0.3014	0.8779	0.1039	-1.86488
PHF19	0.0308	0.004	0.0079	0.2354	0.6305	0.0831	-1.87357
ZNF23	0.0218	0.0015	0.0031	0.3064	0.8942	0.1046	-1.87606
KAT8	0.013	0.0005	0.0009	0.3595	1.054	0.1082	-1.8776
ZNF253	0.0109	0.0003	0.0006	0.3714	1.0868	0.1073	-1.88175
ZNF708	0.0145	0.0006	0.0012	0.3503	1.0283	0.1082	-1.88224
TCF3-PBX1	0.0279	0.003	0.0059	0.2587	0.7251	0.0919	-1.89052
ZNF157	0.0263	0.0026	0.0051	0.2696	0.7663	0.0953	-1.89713
THRA	0.0141	0.0006	0.0011	0.3495	1.0258	0.1074	-1.90163
ZNF563	0.0213	0.0015	0.003	0.3045	0.888	0.1034	-1.90561
ZNF667	0.0213	0.0015	0.003	0.3045	0.888	0.1034	-1.90561
ZNF830	0.0253	0.0023	0.0046	0.2765	0.7918	0.0972	-1.90678
BDP1	0.01	0.0003	0.0005	0.371	1.0855	0.1054	-1.91274
ZNF584	0.0229	0.0018	0.0036	0.2924	0.8476	0.1009	-1.91391
ZNF322	0.0194	0.0012	0.0024	0.3155	0.9237	0.1048	-1.91534
ZNF521	0.0162	0.0008	0.0016	0.3347	0.9828	0.1066	-1.91568
UTX	0.0109	0.0003	0.0006	0.366	1.0721	0.106	-1.91747
ZNF57	0.0076	0.0001	0.0003	0.3837	1.1191	0.1028	-1.92374
TASOR	0.012	0.0004	0.0008	0.3571	1.0475	0.1059	-1.93121
ZNF85	0.0142	0.0006	0.0012	0.3405	0.9997	0.1051	-1.95745
RING1	0.0278	0.0031	0.0061	0.2487	0.6857	0.0873	-1.96392
SMC4	0.0051	0.0001	0.0001	0.3905	1.1367	0.0972	-1.96708
ZNF621	0.0194	0.0012	0.0024	0.3085	0.9012	0.1026	-1.96755
GTF2A2	0.0216	0.0016	0.0032	0.2926	0.8483	0.0996	-1.97419
MECP2	0.0109	0.0003	0.0007	0.3563	1.0451	0.1036	-1.97816
SIX4	0.01	0.0003	0.0006	0.36	1.0555	0.1028	-1.98092
ZFP14	0.0117	0.0004	0.0008	0.3509	1.0299	0.1037	-1.98139
ZNF473	0.0193	0.0012	0.0024	0.304	0.8865	0.101	-2.00387
BCL6B	0.0289	0.0036	0.0071	0.2313	0.6132	0.0796	-2.01791
ZNF701	0.0168	0.0009	0.0018	0.3164	0.9264	0.1018	-2.01837
NR1H3	0.0166	0.0009	0.0017	0.3175	0.9299	0.1019	-2.01895
ZNF662	0.0166	0.0009	0.0017	0.317	0.9282	0.1017	-2.023
NFKB2	0.0266	0.0028	0.0056	0.2499	0.6905	0.0869	-2.02405
RUNX1-3	0.0154	0.0007	0.0015	0.3232	0.9476	0.102	-2.03048
ZNF16	0.0171	0.0009	0.0018	0.3137	0.9178	0.1013	-2.03194
ZNF605	0.0268	0.0029	0.0057	0.2471	0.6791	0.0858	-2.03234
ZNF776	0.0216	0.0016	0.0033	0.2844	0.8199	0.0966	-2.03518
ZNF479	0.0259	0.0026	0.0053	0.2531	0.7033	0.0878	-2.03931
HAND2	0.0324	0.0053	0.0105	0.194	0.4375	0.06	-2.04322
ZIK1	0.016	0.0008	0.0016	0.3177	0.9305	0.1012	-2.04377
AR	0.0303	0.0042	0.0084	0.2127	0.5293	0.0704	-2.06764
ZNF677	0.0214	0.0016	0.0032	0.281	0.8079	0.0951	-2.07128
ESRRB	0.0108	0.0003	0.0007	0.3419	1.004	0.0998	-2.07844
ZBTB49	0.0074	0.0002	0.0003	0.3564	1.0456	0.0963	-2.09762
FOXF1	0.0283	0.0035	0.0071	0.2242	0.5818	0.0755	-2.10651
ZNF331	0.0219	0.0018	0.0035	0.2717	0.7742	0.092	-2.10725
CREB5	0.0291	0.0039	0.0077	0.216	0.5445	0.0715	-2.11286
ZNF84	0.0151	0.0007	0.0015	0.3125	0.9139	0.0983	-2.11612
ZNF544	0.0148	0.0007	0.0014	0.314	0.9187	0.0983	-2.11649
COBLL1	0.0163	0.0009	0.0017	0.3052	0.8903	0.0975	-2.1183
ZNF195	0.0103	0.0003	0.0006	0.3376	0.9913	0.0977	-2.12568
ZNF77	0.0116	0.0004	0.0008	0.3303	0.9693	0.0981	-2.1267
ZNF649	0.0145	0.0007	0.0013	0.312	0.9122	0.0973	-2.14244
ZNF696	0.0112	0.0004	0.0008	0.3288	0.965	0.097	-2.14703
MITF	0.0297	0.0043	0.0086	0.2024	0.4795	0.0638	-2.16982
HOXB7	0.0052	0.0001	0.0002	0.3572	1.0477	0.0906	-2.17198
HNF1A	0.0281	0.0036	0.0072	0.2165	0.547	0.0711	-2.174
ZNF174	0.0102	0.0003	0.0006	0.3295	0.967	0.0955	-2.18412
ZNF623	0.0295	0.0042	0.0084	0.2029	0.4819	0.064	-2.18542
ZNF586	0.0142	0.0007	0.0013	0.307	0.8964	0.0953	-2.18645
ONECUT1	0.029	0.004	0.0079	0.2071	0.5024	0.0662	-2.18941
ZNF304	0.0094	0.0003	0.0005	0.3312	0.9721	0.0944	-2.19745
ZNF780A	0.0131	0.0006	0.0011	0.3106	0.908	0.0948	-2.20268
ZNF613	0.0101	0.0003	0.0006	0.3271	0.9595	0.0945	-2.20474
ZNF626	0.0226	0.002	0.004	0.2526	0.7011	0.0846	-2.21839
ZNF502	0.0069	0.0001	0.0003	0.3413	1.002	0.0914	-2.22294
MAFK	0.0268	0.0032	0.0065	0.2198	0.5621	0.0721	-2.22994
FOSB	0.0192	0.0014	0.0027	0.2703	0.7688	0.0887	-2.24439
ZNF514	0.0089	0.0002	0.0005	0.3276	0.9613	0.0924	-2.24467
ZNF350	0.0256	0.0029	0.0057	0.2267	0.5929	0.0748	-2.24651
ZNF614	0.0046	0.0001	0.0001	0.3481	1.0218	0.0866	-2.25682
ZNF7	0.0067	0.0001	0.0003	0.3358	0.986	0.0898	-2.26479
ZNF33A	0.0065	0.0001	0.0003	0.3336	0.9793	0.0887	-2.28621
ZNF595	0.0072	0.0002	0.0003	0.329	0.9654	0.0892	-2.28957
ZNF416	0.011	0.0004	0.0008	0.309	0.9028	0.091	-2.29519
ADNP	0.0277	0.0037	0.0074	0.2032	0.4834	0.0631	-2.30173
HOXB13	0.0288	0.0042	0.0084	0.1929	0.4318	0.0574	-2.30574
ATF2	0.0284	0.004	0.0081	0.1961	0.4482	0.0592	-2.30825
ZNF225	0.0043	0.0001	0.0001	0.3417	1.0033	0.0844	-2.30835
ZNF493	0.0097	0.0003	0.0006	0.3097	0.905	0.0889	-2.34004
ZNF506	0.0205	0.0017	0.0033	0.2497	0.6896	0.0815	-2.34207
ZNF707	0.0187	0.0013	0.0027	0.2609	0.7336	0.0843	-2.34313
ZSCAN16	0.0255	0.003	0.006	0.2141	0.5359	0.0681	-2.35025
BNC2	0.0278	0.0039	0.0078	0.195	0.4425	0.0582	-2.35268
PPARA	0.0162	0.001	0.0019	0.2721	0.7755	0.0859	-2.3635
DDX5	0.028	0.0041	0.0081	0.1897	0.4151	0.0549	-2.3773
ZNF749	0.0052	0.0001	0.0002	0.3242	0.9506	0.083	-2.39455
ZKSCAN2	0.0221	0.0021	0.0042	0.2314	0.6137	0.0745	-2.403
ZNF383	0.0141	0.0007	0.0014	0.2783	0.7979	0.0855	-2.40751
HLF	0.0223	0.0022	0.0043	0.2264	0.5918	0.0722	-2.43356
HOXA7	0.0192	0.0015	0.003	0.2446	0.669	0.078	-2.44427
ZNF354B	0.0148	0.0008	0.0016	0.269	0.7642	0.0831	-2.44939
HKR1	0.005	0.0001	0.0002	0.3166	0.9271	0.0805	-2.45408
MAFF	0.024	0.0027	0.0054	0.2112	0.5223	0.0654	-2.46009
CBX2	0.0281	0.0044	0.0087	0.1779	0.3505	0.0468	-2.4601
ZNF548	0.0175	0.0012	0.0024	0.2502	0.6917	0.0787	-2.48181
ZNF436	0.0204	0.0018	0.0036	0.2318	0.6153	0.0733	-2.48463
MBD4	0.0186	0.0014	0.0029	0.2408	0.6535	0.0758	-2.50311
GLI2	0.0174	0.0012	0.0024	0.2471	0.6792	0.0773	-2.51106
EWSR1	0.0222	0.0023	0.0045	0.2154	0.5418	0.0664	-2.52585
ZNF483	0.0095	0.0003	0.0006	0.2838	0.8178	0.0808	-2.5394
MCM7	0.0136	0.0007	0.0014	0.2629	0.7413	0.0795	-2.54263
AEBP2	0.0089	0.0003	0.0006	0.2832	0.8157	0.0795	-2.55938
ZNF736	0.0201	0.0018	0.0036	0.2244	0.5829	0.0694	-2.56074
ZNF585A	0.0207	0.0019	0.0038	0.2204	0.565	0.0679	-2.57004
ZNF730	0.0112	0.0005	0.0009	0.2704	0.7694	0.0789	-2.57504
ZNF417	0.0103	0.0004	0.0008	0.2728	0.7783	0.0783	-2.59028
ZNF540	0.0038	0	0.0001	0.3033	0.884	0.0735	-2.6006
ZNF432	0.0051	0.0001	0.0002	0.2953	0.8575	0.0751	-2.60503
ZNF530	0.0129	0.0006	0.0013	0.2577	0.7214	0.0766	-2.61481
MCM5	0.0212	0.0021	0.0042	0.2107	0.5199	0.0632	-2.62179
SOX10	0.0195	0.0018	0.0035	0.2157	0.5435	0.0646	-2.66065
ZFP57	0.0242	0.0031	0.0062	0.1851	0.3906	0.0499	-2.66561
ZNF681	0.0064	0.0001	0.0003	0.2804	0.8055	0.0739	-2.67596
BATF3	0.0237	0.003	0.0059	0.1869	0.4001	0.0507	-2.67676
PCBP2	0.024	0.0031	0.0062	0.1839	0.3838	0.0489	-2.68366
ZNF266	0.0182	0.0015	0.003	0.218	0.5538	0.0647	-2.7115
TOX2	0.0198	0.0019	0.0038	0.2074	0.5041	0.0604	-2.7165
ZNF121	0.0241	0.0032	0.0064	0.1788	0.3554	0.0456	-2.72298
ZNF250	0.0054	0.0001	0.0002	0.2758	0.7892	0.0702	-2.74381
THRAP3	0.0191	0.0017	0.0035	0.2082	0.5081	0.0603	-2.75199
MCM3	0.0237	0.0031	0.0062	0.1782	0.3521	0.0449	-2.75483
ZNF880	0.0039	0.0001	0.0001	0.2785	0.7987	0.0672	-2.7718
NFE2L1	0.0188	0.0017	0.0034	0.2061	0.4977	0.0589	-2.78388
ZNF354C	0.0066	0.0002	0.0003	0.2647	0.7479	0.0693	-2.78574
ZNF480	0.0065	0.0002	0.0003	0.2645	0.7472	0.0691	-2.78957
ISL1	0.0248	0.0036	0.0073	0.1656	0.2787	0.0363	-2.7965
ZC3H11A	0.0208	0.0022	0.0045	0.1922	0.4278	0.0523	-2.80136
PTRF	0.0198	0.002	0.0039	0.1976	0.4557	0.0549	-2.80507
ZNF429	0.0155	0.0011	0.0022	0.2191	0.5589	0.0628	-2.82437
NFIX	0.0186	0.0017	0.0034	0.2022	0.4785	0.0567	-2.82729
PRDM6	0.0248	0.0038	0.0075	0.1596	0.242	0.0317	-2.84594
ZNF791	0.019	0.0018	0.0036	0.1978	0.4569	0.0545	-2.84793
ZNF627	0.0032	0	0.0001	0.2685	0.7623	0.0621	-2.88031
MAFG	0.0241	0.0036	0.0071	0.1594	0.241	0.0313	-2.8947
ONECUT2	0.0229	0.0031	0.0061	0.1677	0.2914	0.0372	-2.89787
YBX1	0.0243	0.0037	0.0073	0.1573	0.2274	0.0297	-2.90137
ZNF17	0.0096	0.0004	0.0008	0.2375	0.6397	0.0644	-2.90178
ZNF112	0.0098	0.0004	0.0008	0.236	0.6334	0.0641	-2.91026
ZNF680	0.0222	0.0029	0.0057	0.1703	0.3071	0.0388	-2.91271
EOMES	0.021	0.0025	0.005	0.1759	0.3396	0.0421	-2.93236
TFCP2	0.0048	0.0001	0.0002	0.2524	0.7006	0.0616	-2.94602
ZNF418	0.0067	0.0002	0.0004	0.2395	0.648	0.0609	-2.9869
ZNF587	0.0079	0.0003	0.0005	0.2308	0.6109	0.0593	-3.02226
ZNF664	0.0219	0.003	0.0059	0.1592	0.2394	0.0304	-3.03841
CBX5	0.0197	0.0022	0.0044	0.1728	0.3218	0.0394	-3.0434
ZNF565	0.0157	0.0013	0.0026	0.1911	0.422	0.0484	-3.06811
PTTG1	0.0182	0.0018	0.0037	0.1785	0.3538	0.0423	-3.06999
MAML3	0.0219	0.003	0.006	0.1563	0.221	0.0281	-3.07145
POU2F3	0.0199	0.0024	0.0047	0.1666	0.2851	0.0351	-3.08436
SIX2	0.0221	0.0031	0.0062	0.1535	0.203	0.0259	-3.08736
ZNF316	0.0223	0.0033	0.0065	0.1495	0.1768	0.0227	-3.10662
ZNF90	0.0211	0.0028	0.0056	0.1566	0.2231	0.0281	-3.11531
ZKSCAN3	0.0064	0.0002	0.0004	0.2257	0.5888	0.0551	-3.11549
ZNF135	0.0061	0.0002	0.0003	0.2264	0.5919	0.0549	-3.12079
ZNF484	0.0051	0.0001	0.0002	0.2307	0.6106	0.0546	-3.12187
ZNF182	0.0181	0.0019	0.0038	0.1694	0.3019	0.0362	-3.16449
ZNF283	0.0174	0.0018	0.0036	0.1678	0.2922	0.0348	-3.21325
ZNF573	0.0184	0.0021	0.0041	0.1615	0.2541	0.0308	-3.22471
RBM25	0.02	0.0026	0.0052	0.1516	0.1906	0.0238	-3.23339
ZNF616	0.0085	0.0004	0.0007	0.2029	0.482	0.0481	-3.2518
LHX2	0.0198	0.0026	0.0052	0.1489	0.1727	0.0215	-3.27277
TLE3	0.0206	0.0029	0.0058	0.1431	0.1331	0.0169	-3.28617
ZNF133	0.0189	0.0023	0.0046	0.1523	0.1953	0.024	-3.29448
ZNF317	0.0172	0.0018	0.0037	0.1594	0.241	0.0288	-3.31462
MLXIP	0.0103	0.0006	0.0011	0.189	0.4114	0.043	-3.32045
ZNF211	0.0092	0.0004	0.0009	0.192	0.4267	0.0435	-3.33807
C17orf49	0.0046	0.0001	0.0002	0.2071	0.5027	0.0447	-3.34723
PAX7	0.0181	0.0021	0.0043	0.1516	0.1905	0.0232	-3.3474
ZNF362	0.0201	0.0029	0.0058	0.1377	0.0942	0.0119	-3.37139
ZNF716	0.009	0.0004	0.0009	0.1881	0.4061	0.0413	-3.38269
ZNF684	0.006	0.0002	0.0004	0.196	0.4474	0.0419	-3.40473
SGF29	0.0036	0.0001	0.0001	0.2042	0.4883	0.0416	-3.4051
ZNF560	0.0089	0.0004	0.0009	0.1806	0.3659	0.0373	-3.46339
ILK	0.0115	0.0008	0.0015	0.1704	0.3078	0.0333	-3.46643
ZNF408	0.0038	0.0001	0.0001	0.1942	0.4381	0.0378	-3.49602
ZNF214	0.0063	0.0002	0.0004	0.1858	0.3942	0.0374	-3.5013
NUTM1	0.021	0.0035	0.0071	0.1207	-0.0371	-0.0048	-3.50771
ZNF33B	0.0031	0.0001	0.0001	0.1935	0.4349	0.0364	-3.51931
ZNF146	0.0175	0.0022	0.0044	0.1379	0.0962	0.0117	-3.53011
ZNF138	0.0051	0.0001	0.0003	0.1857	0.3936	0.0359	-3.54161
ZNF140	0.0162	0.0018	0.0036	0.1433	0.1344	0.016	-3.54557
ZNF354A	0.0061	0.0002	0.0004	0.1795	0.3597	0.0341	-3.57113
ZNF808	0.0085	0.0004	0.0008	0.1702	0.3066	0.0311	-3.59037
ZNF92	0.0158	0.0018	0.0035	0.1408	0.1167	0.0139	-3.59041
ZNF799	0.0041	0.0001	0.0002	0.182	0.3734	0.0329	-3.60624
ZNF404	0.0065	0.0002	0.0005	0.174	0.3283	0.0316	-3.61803
ZNF248	0.0103	0.0007	0.0013	0.158	0.2321	0.0248	-3.65141
ZNF34	0.0183	0.0026	0.0053	0.1235	-0.0147	-0.0018	-3.65908
ZFP82	0.0042	0.0001	0.0002	0.1644	0.2715	0.0242	-3.79321
ZNF25	0.006	0.0002	0.0005	0.157	0.2256	0.0216	-3.8204
POU3F2	0.0146	0.0016	0.0033	0.1278	0.0202	0.0024	-3.82076
ZNF81	0.003	0.0001	0.0001	0.1638	0.2682	0.0225	-3.82987
ZZZ3	0.0179	0.0028	0.0057	0.1102	-0.128	-0.0162	-3.84896
ZNF485	0.0122	0.0011	0.0022	0.134	0.0671	0.0076	-3.8594
ZNF440	0.0155	0.002	0.004	0.1194	-0.0484	-0.0058	-3.87282
ZNF154	0.0018	0	0	0.1582	0.2329	0.0181	-3.93258
ZNF490	0.0134	0.0014	0.0029	0.1223	-0.024	-0.0028	-3.95703
ZNF26	0.0129	0.0014	0.0027	0.1216	-0.0296	-0.0034	-3.98352
ZFP90	0.0021	0	0.0001	0.1514	0.1894	0.0152	-3.99748
ZNF789	0.0039	0.0001	0.0002	0.1452	0.1475	0.0131	-4.02359
ZNF292	0.0047	0.0002	0.0003	0.1421	0.1261	0.0116	-4.03465
PHOX2B	0.0158	0.0023	0.0046	0.1061	-0.1663	-0.0205	-4.04061
ZNF285	0.0056	0.0002	0.0005	0.1383	0.0986	0.0094	-4.0597
GLYR1	0.0164	0.0026	0.0051	0.1017	-0.2087	-0.026	-4.06485
ZNF212	0.0014	0	0	0.1473	0.1616	0.0122	-4.06532
ZNF512	0.0168	0.0028	0.0055	0.0995	-0.2309	-0.0291	-4.06753
ZNF879	0.0041	0.0001	0.0003	0.134	0.0674	0.0061	-4.15769
ZNF510	0.009	0.0007	0.0013	0.1211	-0.0343	-0.0037	-4.17016
SVIL	0.0017	0	0	0.1376	0.0936	0.0073	-4.17551
CDK9-HEXIM1	0.0059	0.0003	0.0006	0.1265	0.0095	0.0009	-4.20179
XRCC3	0.0045	0.0002	0.0003	0.1292	0.0308	0.0028	-4.20741
TRRAP	0.0027	0.0001	0.0001	0.1288	0.0277	0.0023	-4.25842
POU3F1	0.0125	0.0015	0.003	0.1037	-0.1887	-0.022	-4.26311
ZIM3	0.0119	0.0013	0.0026	0.1061	-0.1658	-0.0191	-4.2634
TOP2A	0.0087	0.0007	0.0013	0.1147	-0.0881	-0.0094	-4.27213
ZNF585B	0.0117	0.0013	0.0026	0.1039	-0.1876	-0.0215	-4.30527
ZNF287	0.004	0.0001	0.0003	0.1207	-0.0374	-0.0034	-4.34231
SIRT3	0.0011	0	0	0.1249	-0.0033	-0.0002	-4.34768
ZNF492	0.0036	0.0001	0.0002	0.121	-0.0351	-0.0031	-4.34811
ZNF529	0.0077	0.0005	0.001	0.1123	-0.1098	-0.0114	-4.35441
CDK2	0.0067	0.0004	0.0008	0.112	-0.1118	-0.0113	-4.38873
ZNF582	0.0059	0.0003	0.0006	0.1123	-0.1091	-0.0107	-4.4114
ZFP28	0.0076	0.0005	0.001	0.1086	-0.143	-0.0149	-4.41524
CBX8	0.0139	0.0022	0.0043	0.0862	-0.3744	-0.0457	-4.47168
HOXA9	0.0114	0.0014	0.0027	0.0942	-0.2857	-0.033	-4.47519
ZNF532	0.0149	0.0026	0.0053	0.0817	-0.4276	-0.0535	-4.48235
HOXC6	0.014	0.0023	0.0045	0.0836	-0.4045	-0.0497	-4.50924
NME2	0.0048	0.0002	0.0004	0.1055	-0.1724	-0.0164	-4.55201
PSIP1	0.0105	0.0012	0.0024	0.0917	-0.3116	-0.0354	-4.56217
ZFP69	0.004	0.0002	0.0003	0.1039	-0.187	-0.0172	-4.59018
SOX11	0.0071	0.0005	0.0011	0.095	-0.277	-0.0288	-4.65269
ZNF19	0.0114	0.0015	0.003	0.0839	-0.4011	-0.0469	-4.66227
ZNF300	0.0113	0.0015	0.003	0.0838	-0.4027	-0.047	-4.66601
ZNF22	0.0096	0.001	0.0021	0.0879	-0.3543	-0.0396	-4.67767
ZNF433	0.0059	0.0004	0.0008	0.091	-0.32	-0.0321	-4.75985
ZNF570	0.0012	0	0	0.0955	-0.271	-0.0205	-4.77809
ZNF823	0.0105	0.0014	0.0028	0.0763	-0.4963	-0.0576	-4.85824
MPHOSPH8	0.0105	0.0014	0.0029	0.0744	-0.5205	-0.0605	-4.89682
DUX4	0.0102	0.0014	0.0028	0.0739	-0.5285	-0.0611	-4.91745
ZNF567	0.0032	0.0001	0.0002	0.0833	-0.4086	-0.0368	-4.97779
HEXIM1-CDK9	0.0058	0.0004	0.0008	0.0798	-0.451	-0.0458	-4.98497
ZNF496	0.0095	0.0013	0.0025	0.07	-0.5819	-0.0667	-5.0389
ZNF136	0.0054	0.0004	0.0008	0.0749	-0.5138	-0.0517	-5.09302
NUP98-HOXA9	0.0088	0.0012	0.0023	0.0658	-0.6436	-0.073	-5.16802
ZNF205	0.0089	0.0012	0.0024	0.0647	-0.6604	-0.0752	-5.1924
FANCD2	0.0046	0.0003	0.0006	0.0708	-0.5704	-0.0559	-5.20698
ZNF426	0.0092	0.0013	0.0027	0.0621	-0.7024	-0.081	-5.24314
ZNF487	0.0034	0.0002	0.0004	0.0586	-0.7602	-0.0716	-5.53097
SRSF9	0.0064	0.0007	0.0015	0.0539	-0.8427	-0.0909	-5.59009
BAHD1	0.0041	0.0003	0.0006	0.0559	-0.8063	-0.0792	-5.59413
ZNF555	0.0061	0.0007	0.0014	0.052	-0.8799	-0.0943	-5.65595
SATB1	0.0074	0.0012	0.0023	0.0454	-1.0146	-0.1153	-5.80959
HMGA1	0.0058	0.0009	0.0017	0.0383	-1.1858	-0.13	-6.1376
ZNF781	0.0038	0.0004	0.0009	0.0327	-1.3424	-0.1367	-6.4349
GLI1	0.0003	0	0	0.0267	-1.5442	-0.1054	-6.57411
PRDM12	0.0024	0.0002	0.0004	0.0277	-1.5089	-0.1427	-6.68727

## Sheet: Supplementary Table S2
Supplementary Table S2: Seventeen TCGA common cancer types and cancer-specific ATAC-seq peaks.
TCGA Study Abbreviation	TCGA Study Name	Number of unique ATAC-seq peaks
BLCA	Bladder Urothelial Carcinoma	4571
BRCA	Breast invasive carcinoma	14360
CESC	Cervical squamous cell carcinoma and endocervical adenocarcinoma	153
COAD	Colon adenocarcinoma	3970
ESCA	Esophageal carcinoma	1992
GBM	Glioblastoma multiforme	1495
HNSC	Head and Neck squamous cell carcinoma	2164
KIRC	Kidney renal clear cell carcinoma	773
LGG	Brain Lower Grade Glioma	2143
LIHC	Liver hepatocellular carcinoma	6719
LUAD	Lung adenocarcinoma	4490
LUSC	Lung squamous cell carcinoma	3629
PRAD	Prostate adenocarcinoma	4421
SKCM	Skin Cutaneous Melanoma	7352
STAD	Stomach adenocarcinoma	3579
THCA	Thyroid carcinoma	4097
UCEC	Uterine Corpus Endometrial Carcinoma	2480

## Sheet: Supplementary Table S3
Supplementary Table S3: The cobindability Zscore between 17 cancer-specific ATAC-seq peaks and the binding sites of transcription factors.
TF_name	BLCA	BRCA	CESC	COAD	ESCA	GBM	HNSC	KIRC	LGG	LIHC	LUAD	LUSC	PRAD	SKCM	STAD	THCA	UCEC
GATA3	10.3975	19.9223	-0.80958	-0.334929	-2.46484	-0.40439	-0.465674	-0.261006	-0.626439	0.233369	0.0469257	0.0198755	1.59263	0.175821	0.584369	0.382752	0.92972
ESR1	4.32425	18.1401	-0.80958	-0.65364	-2.46484	-0.226468	-0.925302	-1.92535	-0.600663	0.134215	-0.721421	-1.24806	0.184995	-0.519531	-0.47661	0.216444	6.80517
TRPS1	7.38705	14.302	-0.80958	-0.145896	-0.245004	-1.82864	-0.595265	-1.92535	-0.830262	-0.00388758	0.79957	0.705123	1.4951	0.101899	-0.824241	-1.1415	0.178968
ZXDC	6.07378	13.6798	1.461	-0.681964	-1.23848	-1.82864	-0.107264	-1.92535	-2.30542	0.202581	0.0235114	0.858027	0.47737	-0.241166	-0.69572	-0.105083	2.24756
NCOA3	3.52944	12.7959	-0.80958	0.128484	0.178834	-1.82864	-0.495858	-1.11716	0.285504	0.283584	0.145249	-0.0121662	0.120149	-0.242969	0.790669	1.15663	2.24926
NRIP1	6.39091	12.6564	2.93867	1.00857	0.612863	-1.82864	-1.06928	-0.245101	-2.30542	1.03983	1.99552	0.132634	0.292291	0.131426	0.848671	0.565066	0.996697
BCLAF1	0.075032	11.3778	1.96627	0.83052	1.47545	0.523036	0.259804	-0.179407	1.37421	0.0312464	0.714689	1.0563	0.295088	0.779662	1.75745	1.336	0.455977
AHR	3.29615	11.1509	-0.80958	-0.978751	-0.880329	0.173993	-0.758656	-1.92535	-0.243294	-0.42004	0.344802	-0.771438	0.292232	-0.275952	-0.166955	-2.33954	1.16942
ESRRA	2.06509	10.668	0.871694	0.0291985	0.575875	0.61333	-1.06846	-0.503556	0.123698	0.166357	0.42114	-2.41839	0.470982	0.611219	0.112672	0.612581	0.29564
TFAP2A	1.32547	10.2268	-0.80958	-0.209031	-1.09007	-0.123732	-2.17384	-1.92535	-2.30542	-0.500312	-0.321546	-0.759511	-0.183792	-0.0307944	-1.33255	-0.102526	-2.11444
EWSR1	0.320801	10.1491	-0.80958	-0.552505	2.52631	-1.82864	0.251447	1.8812	0.993752	-0.595884	0.493844	0.829284	-0.0192485	0.0789712	1.60654	-0.703343	1.14729
SMARCD3	7.18518	9.56288	-0.80958	-1.11458	-1.56791	-0.363466	-0.383432	-1.92535	-1.20097	-0.365507	-1.25408	-0.0629868	0.569998	-0.767467	-1.00224	-1.17559	1.67639
NCOA2	3.98682	8.80439	-0.80958	0.352867	0.184575	0.0301078	-0.467307	-0.772354	-0.25599	0.501241	0.77375	-0.0571501	0.417175	-0.0799971	0.492958	-0.489193	2.1203
GRHL1	13.9855	8.70897	1.48303	-0.524667	-0.394129	-0.0942351	0.407342	-0.183788	-0.93034	-0.72456	1.65316	3.32126	0.697472	-0.787602	-1.17592	0.823226	1.43997
PGR	1.19007	7.99525	-0.80958	0.0652798	-1.07881	0.846949	-0.752245	1.88916	-0.105259	-0.214093	0.180911	0.559943	2.4342	-0.526593	-1.1914	0.215227	1.01645
CTBP2	4.43973	6.87478	-0.80958	-0.572714	-1.29175	0.592219	-0.479542	-0.0188695	1.76984	-0.163361	-0.269692	0.323289	0.449861	-0.244171	-0.369404	0.177182	2.05649
ZNF750	7.93096	6.5334	2.75567	0.811818	7.32862	1.19846	1.71709	0.660539	-0.718822	-0.187737	0.843359	7.90868	-0.0257992	1.43317	1.36841	-0.581864	1.16829
TLE3	0.762919	6.22083	-0.80958	1.44501	0.444117	-1.0137	-0.911669	-1.92535	-2.30542	-0.200325	2.03585	0.857646	27.4269	-0.59781	1.69498	-2.33954	8.77618
OVOL1	4.48508	6.02971	1.26047	-0.811935	0.833373	0.0171757	-0.13252	1.52286	0.309356	-0.164386	-0.45432	1.27787	0.445091	0.259209	-0.437198	0.175721	0.0443387
FOXA1	-0.330894	5.75328	-0.80958	-0.880191	-2.46484	-1.82864	-2.17384	-1.92535	-2.30542	-0.651291	0.808422	-0.997367	5.81499	-2.19343	-0.518285	-1.45706	2.08203
NFXL1	0.940722	5.7386	3.21207	2.06858	1.2268	1.58879	-0.38483	4.33584	0.28781	-0.352987	-0.252503	0.850541	-0.0310252	0.16365	3.00248	0.654547	-0.117244
NR5A2	0.310313	5.58333	1.49663	0.142208	-0.403778	-0.375295	-0.632677	1.82279	-0.134754	0.139924	1.74802	0.515593	0.308754	-0.131763	-0.141136	-0.0681335	1.99739
MSX2	2.565	5.3809	-0.80958	-1.28039	-0.307187	-0.719927	-0.820037	-0.295948	-0.917003	-0.827158	0.0133239	0.373094	0.222367	-0.472574	-0.858939	0.0356307	-0.605209
ZSCAN2	-0.327643	5.32101	-0.80958	-0.945422	-1.07043	-1.82864	-2.17384	-1.92535	-0.733953	3.10319	0.117697	-0.931767	-0.186342	-0.361748	0.539371	-0.700996	-2.11444
CREB5	2.47589	5.08073	-0.80958	2.62341	1.35815	0.367923	0.70542	0.11397	0.33526	1.09384	2.38939	0.557659	8.79095	1.83333	2.08151	-0.273154	3.43151
CARM1	0.633607	5.02746	-0.80958	-1.0765	-2.46484	-1.82864	-1.09061	-1.92535	-0.290742	-0.673983	-1.08395	-2.41839	-0.417227	-0.615485	-0.567514	-2.33954	-0.183355
NR1H3	0.641454	4.90556	-0.80958	-0.975499	-0.290861	-1.82864	0.492728	1.03737	0.961521	1.34024	0.416584	0.610062	-0.0415498	0.327882	-0.765123	1.79372	-2.11444
YY1AP1	10.0526	4.88381	-0.80958	-2.65314	-0.974843	-1.82864	-0.622188	0.209844	-2.30542	-0.472712	-0.740806	-0.53859	-0.000793201	-0.20526	-1.18721	-0.547106	-2.11444
PYGO2	2.71106	4.82782	-0.80958	2.46452	1.89622	1.04957	0.108535	0.92403	-1.05029	0.082047	0.599734	1.42963	0.258218	1.91567	0.216688	0.564457	-2.11444
SPDEF	2.99522	4.76345	-0.80958	-0.137738	0.271157	-0.0604279	-0.852315	0.394293	-0.139242	-0.372972	4.30171	-0.662503	-0.166761	-0.287222	1.4255	1.81421	-0.709898
GRHL2	14.5362	4.72919	-0.80958	-0.500692	-1.31275	-0.0549142	-0.278546	-0.229302	-1.26039	-0.894934	0.312694	2.60957	0.589949	-0.984756	-1.59819	0.735059	0.164805
ZNF225	-2.59866	4.62135	-0.80958	-2.65314	-2.46484	-1.82864	-2.17384	-1.92535	-2.30542	-2.27876	-2.92081	-2.41839	0.907446	-2.19343	-2.51855	-2.33954	-2.11444
ZNF579	2.53959	4.56231	-0.80958	0.276237	-0.893397	-0.0649391	-0.841012	-1.92535	-0.702536	-0.125076	-1.2538	0.514959	0.0723113	-0.442304	-0.581894	-0.151675	-0.408189
NFIB	2.49248	4.18989	-0.80958	0.46029	2.82084	0.204291	0.355914	3.45286	2.94498	0.414954	0.250441	2.46464	0.317969	1.73273	2.9669	3.45178	1.95057
FOXM1	1.55562	4.16323	-0.80958	-0.58033	0.461771	-1.82864	0.144895	-1.92535	-1.10107	-2.27876	-1.28329	-1.19375	-0.0231496	0.0480858	-0.816123	-0.660185	-2.11444
NCOA1	1.27159	4.12346	1.46069	1.16613	-2.46484	0.955352	-0.165535	0.325076	1.39627	0.307448	0.315383	-0.789202	0.168091	0.360422	0.118553	1.25074	1.2082
ZNF217	2.35019	3.88726	-0.80958	-1.26901	-0.754597	-1.82864	-0.752944	-1.23048	-1.1984	-0.664026	-0.732174	-0.738889	-0.123943	-0.687535	-1.65756	-1.1695	0.0176122
HNF4G	-1.18986	3.65483	-0.80958	0.85259	-0.993305	-0.124233	-0.368946	-0.252339	-0.920465	11.4314	0.633619	0.372841	11.5246	-0.654328	-0.977632	-0.269745	1.59465
CUX1	1.62044	3.54346	-0.80958	-0.0362812	0.292597	-0.212032	-0.778583	-1.13192	-0.152707	1.97383	0.51273	0.485582	-0.0219572	0.178225	1.87728	-0.494793	0.88675
FOXF1	1.18331	3.39415	-0.80958	0.358876	0.464458	3.69587	4.709	0.955448	-0.333062	0.359698	2.80036	1.42417	2.45272	2.44619	-0.100937	1.5856	4.59251
ZNF654	2.01432	3.34832	-0.80958	1.88335	5.54589	2.25248	1.37609	1.41287	2.24716	4.08065	2.30479	0.597187	0.748452	0.909501	4.5899	1.47304	3.47164
CRY2	1.41266	3.01941	-0.80958	1.90897	2.39675	2.81911	6.56453	8.93263	1.73465	0.824807	7.51683	1.31993	0.290378	3.96223	7.50745	6.73747	1.31248
TFAP2C	0.984455	2.93589	1.85579	-0.0482891	-0.859913	-1.82864	-0.927866	-1.23248	0.492402	-0.710577	-0.048847	-0.272294	-0.290547	-0.680473	-1.02152	-1.1667	0.256183
MCM3	3.29722	2.9348	3.97871	1.5757	3.5754	2.43806	-0.0971249	6.43739	0.818866	0.939486	4.81113	5.88006	0.520864	1.15744	5.28872	9.60963	3.30356
RPA2	0.632552	2.84433	-0.80958	-0.106734	3.56198	0.159958	0.711794	3.09684	3.69158	0.571207	1.62487	1.08923	0.18526	-0.131913	1.87648	3.31108	3.60905
ZNF426	1.19735	2.67797	-0.80958	0.250651	0.342832	0.163166	-0.691145	1.61769	0.773468	-0.081694	-0.0799019	0.521557	-0.00166152	-0.0435664	0.823545	0.219	0.503479
ESR2	1.04129	2.62343	2.82971	0.48441	1.02394	1.23247	0.266912	3.15502	0.332567	-0.00476582	3.92438	-0.420757	0.0779346	0.672589	-0.496341	1.84997	2.60756
HCFC1R1	4.16563	2.56151	4.50429	0.539048	2.14858	2.65337	2.00799	2.54323	3.78883	0.0831952	2.13813	0.855109	0.0764182	-0.287823	4.12438	1.898	3.29134
RELB	1.544	2.55068	-0.80958	1.8087	3.73416	0.54752	4.84014	0.819059	-0.420308	0.382043	0.450559	1.62587	-0.0168289	2.11702	3.90578	3.49751	0.543276
HOXC6	0.671973	2.4521	-0.80958	3.24651	0.553993	1.80801	0.924328	-1.92535	-0.61695	0.162035	1.86397	5.00173	4.06929	0.939632	0.0816517	-0.704011	11.1698
ZNF444	0.379563	2.41998	-0.80958	-0.647489	2.29521	0.160459	-0.841362	0.393055	-0.286512	0.0777793	-0.253918	-0.999397	0.0552156	-0.26656	2.10294	-0.540289	-1.27825
AHRR	-0.0748433	2.4053	-0.80958	-1.4204	-0.698981	-0.0478557	-0.824935	-1.92535	0.0472623	-0.370515	-1.12454	-0.185885	0.20218	-0.612622	-0.394798	-0.851084	0.428049
CEBPA	0.526829	2.3558	1.428	1.73194	0.127819	1.48556	0.0293202	2.27462	-0.558087	3.51411	5.0138	4.35571	-0.0277865	1.43227	-0.339272	0.609806	1.63682
IKZF2	2.4656	2.35268	-0.80958	2.95885	5.89113	3.46115	2.15573	6.10606	-0.145269	0.0461854	3.45039	3.60505	-0.123546	3.52374	7.09203	5.33565	1.29482
CASZ1	2.83552	2.33246	-0.80958	3.42645	2.45284	3.69591	0.445883	4.52211	7.28464	0.249255	3.45915	1.62143	0.25651	3.99573	3.15899	4.48751	3.47436
PAX3-FOXO1	2.52261	2.2643	0.339118	0.546955	0.608467	9.2299	1.2336	4.8057	5.38214	0.772182	4.7984	1.61825	0.0742842	5.20424	1.51024	5.36345	5.28613
ZNF512B	1.70642	2.24757	0.369356	0.118673	1.69548	-0.890609	0.777058	1.6214	1.39588	-0.430579	-0.651102	1.42747	0.00496265	-0.433138	8.14482	0.380439	-0.903913
NKX3-1	0.30746	2.22325	0.233332	0.440269	0.609688	-0.120223	-0.431446	1.28472	3.06049	0.830374	3.65069	-0.608257	8.06682	0.41572	2.26267	1.15992	5.83023
TERF1	1.02074	2.16346	1.0253	1.14907	2.71725	1.90566	-0.507978	-0.08523	1.53135	0.775347	1.55745	0.876172	0.0966738	0.534577	4.22182	3.09319	1.61197
ESRRG	1.08179	2.09477	-0.80958	0.850979	1.00568	0.952846	0.571015	3.38593	1.39511	0.831618	3.55648	0.856251	0.42714	2.46218	4.95968	9.00975	1.95102
PRKDC	0.640345	2.09212	-0.80958	-0.991595	-0.531849	-0.769774	-2.17384	0.891945	-0.253168	-0.196299	-0.310227	-0.754308	-0.0713402	-0.414199	-0.965582	-0.317042	2.35094
ETV4	-0.342213	2.06829	-0.80958	-0.362856	-0.853684	-1.0159	-0.368399	-1.92535	-1.08594	0.969433	-0.906332	-1.00549	-0.0338073	-0.61539	-0.420384	-1.36631	-0.419633
ZFP57	4.85011	2.05795	0.758537	-0.142821	0.202059	1.49107	0.830985	3.69894	1.41384	0.902157	3.94737	2.22558	0.0878709	0.823541	1.42644	0.771181	5.37105
ZBTB24	-0.297004	2.04157	-0.80958	1.33452	1.45357	1.37087	1.07665	1.30995	0.486377	0.216559	1.90399	1.65727	0.666966	1.50604	2.23452	2.22556	0.177382
GATA2	4.5739	2.03057	-0.80958	0.897756	0.122323	-0.737671	-0.0568034	1.05666	-0.315494	0.192623	-0.415059	0.934545	1.93026	1.41206	0.392601	1.19796	-0.306899
ZNF350	1.01319	2.02607	-0.80958	3.14403	0.0788042	0.344442	2.49599	-0.240339	-0.249962	-0.178364	2.12051	3.51567	0.444547	0.536675	0.490295	3.7273	3.27418
UTX	-2.59866	2.02114	-0.80958	-0.0649461	-2.46484	-1.82864	-2.17384	-1.92535	-2.30542	-2.27876	0.0320892	-2.41839	-1.37415	-2.19343	-2.51855	-2.33954	-2.11444
BRF1	1.13967	1.98896	1.24571	0.149133	1.03888	5.96063	-0.617059	-0.272996	0.246392	0.292751	1.11527	1.35387	0.00692414	0.856138	2.39767	4.16504	2.2684
GPS2	-0.0246273	1.98322	1.03113	-0.272895	0.274868	2.25646	10.7614	0.0865522	0.465859	0.0245866	2.60081	1.09671	-0.0773019	3.29482	1.3977	-0.0408643	-0.438808
IFNA1	0.79385	1.9252	1.60513	-0.624979	0.0626448	2.69353	-0.823415	7.01903	2.69546	0.184933	0.387538	0.553218	0.101816	-0.0582916	-0.0132046	0.703061	0.544636
PHF19	2.79812	1.92376	0.0150616	0.668025	1.75369	5.22374	-0.0669429	1.52229	2.87509	0.218608	4.33097	1.08681	0.7314	0.826696	4.25088	6.26205	3.25606
SMC3	1.07842	1.91943	-0.80958	0.144698	1.42664	0.556442	-0.914931	0.35678	4.53414	2.89393	0.639075	3.24068	0.512129	0.357416	1.42576	-0.0699596	0.649144
SIX2	2.3313	1.91383	-0.80958	3.55242	1.00836	7.98526	4.80429	4.55515	1.43038	0.466628	4.7083	5.75023	1.32931	2.98827	3.38216	12.1464	13.7828
CRY1	0.592862	1.90643	-0.80958	0.440124	2.97835	2.00561	1.11289	2.797	2.31334	0.625809	2.64935	2.14411	0.00747983	2.8818	17.0365	5.57382	1.95975
CEBPG	0.568541	1.89521	-0.80958	2.99716	-0.189517	1.5921	-0.170895	1.44372	0.207482	2.2382	3.98084	2.1155	0.0112628	1.38388	2.18307	1.38622	2.0852
HAND2	2.34386	1.88034	-0.80958	1.21891	-0.173864	-0.3772	5.97597	-0.531164	4.94512	0.162474	0.489538	1.74508	0.615818	3.91917	0.389891	2.34575	3.82259
SOX8	2.91126	1.83977	-0.80958	1.7065	-0.251233	7.90839	1.98017	3.76778	8.5658	-0.355553	3.16049	3.68165	0.0145014	9.99029	1.72491	1.85192	3.43377
CHD8	0.690681	1.7942	-0.80958	-0.910567	-0.855292	0.564226	-0.163403	-0.0468592	0.745643	-0.117244	-0.479857	1.38731	0.189412	-0.749136	0.0645044	0.571031	1.2313
CREB3	6.62916	1.76903	4.01614	1.85767	1.00783	1.68881	1.17089	3.63272	0.42977	1.02828	2.555	0.718562	0.412311	2.47046	2.59212	2.40364	0.672806
HOXB7	-2.59866	1.74697	-0.80958	-2.65314	-2.46484	-1.82864	-2.17384	-1.92535	-2.30542	0.262541	-2.92081	-2.41839	0.41361	1.25129	-2.51855	-2.33954	-2.11444
FOXO1-PAX3	3.29372	1.73962	-0.80958	1.32167	0.32547	8.17194	4.97701	1.5916	7.00439	0.612704	7.13767	3.79617	0.206728	8.38447	2.62445	5.15398	7.55561
ZNF212	-2.59866	1.73352	-0.80958	-2.65314	-2.46484	-1.82864	-2.17384	-1.92535	-2.30542	-2.27876	-2.92081	-2.41839	-1.37415	-2.19343	-2.51855	-2.33954	-2.11444
GLIS3	1.78984	1.72048	2.36401	-0.374426	0.292183	5.00109	2.25102	2.87544	4.0192	1.36034	0.87987	1.97971	0.0710598	0.381761	1.67906	5.73379	1.28995
POU2F3	1.83656	1.71805	1.14686	1.01018	0.943396	1.52204	1.79425	0.49409	4.26043	-0.20435	1.09603	2.92116	0.294146	1.44963	5.37621	0.943332	6.61351
ZNF462	3.14091	1.69966	-0.80958	1.01018	0.177735	3.41128	0.92177	2.1061	3.52679	1.09691	2.15666	2.85087	0.156736	2.28466	3.38431	4.72568	5.83023
NUTM1	0.904964	1.69872	-0.80958	2.0148	2.24043	3.42959	1.90368	2.40875	3.52592	0.854822	1.73883	2.02152	0.0494598	0.644273	0.615469	1.75467	4.82839
ID3	2.06549	1.68032	1.63606	2.44816	1.42379	0.871834	0.213766	2.15148	1.74928	1.42094	1.8371	1.21542	0.313744	1.49117	2.32911	2.74506	1.33314
WDHD1	-0.876555	1.65691	-0.80958	-1.33418	-1.1045	-1.82864	-0.982258	-1.92535	-1.08581	-0.433556	-0.892675	-2.41839	-0.121054	-0.570481	-1.18335	-1.12178	-0.719896
ZNF680	2.74725	1.65501	1.53425	-0.252143	1.78717	-0.256666	2.16696	3.94042	0.875471	0.630054	0.799853	0.557659	0.422754	0.179878	1.84132	2.22519	1.03706
ZSCAN4	0.704632	1.64194	-0.80958	1.19186	1.33781	0.438645	1.7646	1.78842	1.89834	-0.348889	0.706624	1.54682	0.809705	0.794915	2.03114	2.61859	3.05447
ZNF335	0.999302	1.64152	-0.80958	1.69002	5.06761	4.00583	2.57916	0.691082	0.775732	0.608783	4.21396	1.13408	0.871462	1.54714	-0.557977	1.31517	2.47708
RBBP4	0.753621	1.63229	-0.80958	1.76002	-0.643575	5.58975	1.77952	0.714899	10.5908	0.275159	2.76516	4.07857	0.372261	3.69519	0.207575	2.16529	2.13077
PCGF2	1.31235	1.61568	-0.80958	-0.651296	-0.000537086	5.87194	1.85733	-1.92535	4.7881	-0.503615	-0.0413478	1.8957	1.11566	0.574777	-0.312184	0.130833	5.38596
ARID1A	1.18371	1.60002	0.214789	-1.20485	-0.496329	-1.10164	-1.07208	-1.92535	-1.10594	-0.809168	-0.706213	-0.902516	1.51558	-1.21389	-1.09616	-1.39175	-0.385161
ZBTB44	-0.372875	1.59726	-0.80958	1.70621	0.828243	1.36907	6.34348	-0.693994	1.26131	-0.169509	2.22754	2.48223	0.922593	1.22851	-0.168351	0.82773	4.03856
ZMYM3	-0.297813	1.582	-0.80958	0.171747	0.662489	-0.982217	-0.758423	4.28911	0.184912	1.0953	1.0635	-0.770296	-0.22349	-0.032297	1.00661	-0.442139	1.03208
BNC2	2.51706	1.57034	-0.80958	-0.419984	1.31055	3.06308	4.10071	2.43917	1.22194	-0.0736435	2.69159	5.56478	0.55196	3.18752	0.847889	3.3455	1.07448
PDX1	2.83984	1.56316	1.75691	3.02504	-0.217871	0.918237	-0.0763815	3.15255	1.67066	2.74653	3.37695	1.62599	0.525045	1.13482	7.15221	-0.28338	9.87803
STAG1	0.338391	1.54454	-0.80958	-0.37863	1.05205	0.783445	-0.292414	0.111399	3.97059	2.23656	0.217405	1.8131	0.385574	0.798972	2.26275	-0.058638	2.13937
TRIM25	1.22085	1.54252	1.96293	-0.196333	1.14088	2.25549	0.617199	0.688052	0.541519	0.150316	-0.182043	-0.0580383	-0.0883571	-0.431335	1.85155	1.84449	-0.106933
ZBTB16	2.20064	1.53294	1.54025	1.13703	0.469221	-0.124133	2.19741	3.66962	1.83076	0.848003	3.36711	2.70416	0.566133	2.33912	4.59155	-0.491019	0.286536
ISL1	0.754025	1.53198	-0.80958	0.213984	0.240848	0.205093	6.47897	-0.666671	2.94447	0.614392	0.91311	0.063083	0.365431	4.39987	0.975414	1.89471	3.69482
EBF1	0.708675	1.52772	0.0684626	0.297721	3.1974	0.167777	1.00684	5.26939	1.10058	-0.011499	0.422193	2.07267	-0.0454068	1.11446	4.23876	5.49247	0.604928
HOXA7	1.55035	1.50431	-0.80958	-2.65314	0.604952	-1.82864	0.8046	5.67447	0.304229	0.0244491	0.859148	2.72097	0.473365	-0.154983	0.0431339	0.657771	2.23959
AR	-2.59866	1.50204	-0.80958	-1.10301	-2.46484	-0.362864	-0.865135	-1.92535	-2.30542	-0.725877	-1.65319	-1.00473	35.6265	-0.945388	-2.51855	-0.833875	-0.700041
PBX1	0.750656	1.49406	-0.80958	1.20822	1.45255	0.433332	2.18315	5.3827	3.25234	-0.0710775	2.11083	1.65575	0.00212143	1.88847	4.85711	6.55561	2.27077
SMC1A	0.184915	1.49137	-0.80958	-0.387124	1.16508	0.696648	-0.410351	1.22101	4.21307	2.0662	-0.0797604	2.22913	0.389621	0.436597	1.42664	-0.675403	1.4851
ZNF512	3.36197	1.4875	-0.80958	0.567123	1.36659	0.837225	-0.831688	0.420093	0.849	0.197892	1.57826	1.55253	0.325005	0.883264	3.67734	2.77217	0.399809
ELF3	4.13912	1.48535	2.13475	3.50031	4.06407	-0.312793	1.55913	1.65109	-0.600536	0.0909934	5.97095	2.07615	0.411863	1.74813	5.67724	1.8584	8.04877
ZNF316	0.944361	1.46525	0.460284	1.08283	0.807414	2.32391	-0.542273	0.220892	-0.498841	0.691397	1.30005	3.80391	0.0754909	-0.437646	3.80486	-0.453096	0.733552
SIRT3	-2.59866	1.45356	-0.80958	-2.65314	-2.46484	-1.82864	-2.17384	-1.92535	-2.30542	-2.27876	-2.92081	-2.41839	-1.37415	-2.19343	-2.51855	-2.33954	-2.11444
SMARCE1	2.88236	1.43856	-0.80958	1.49999	1.50198	-0.0573202	-0.0590174	-1.92535	-0.127059	-0.135399	0.917779	0.400695	-0.191609	-0.599313	0.27061	-0.228657	0.45405
FOXO1	2.42878	1.4384	0.330174	0.704106	0.460428	7.76019	1.38918	4.90281	4.96406	-0.165849	3.9468	1.39391	0.0393562	4.60604	2.74099	3.02507	5.72816
ZNF549	1.33059	1.42491	-0.80958	1.53492	1.11417	-0.113907	1.17595	1.11361	0.382453	0.576939	3.49309	1.9565	0.445415	0.615729	-0.685572	2.33952	1.2304
PSIP1	-0.209562	1.41841	-0.80958	0.102606	0.857011	1.27186	2.20782	-1.92535	-0.167582	-0.302118	-0.770655	1.38883	0.291821	0.967262	-0.131196	0.288036	1.78798
CBX2	2.05253	1.41231	-0.80958	0.274479	0.863513	2.4695	1.75466	1.681	3.8282	1.12422	2.15477	2.99773	0.536658	0.651553	1.45741	5.91942	5.98678
CBX8	0.797084	1.40805	-0.80958	0.024951	1.51341	3.25384	1.46711	1.85002	2.8117	0.929016	1.33365	3.79139	0.611903	1.42693	4.25934	2.72463	3.78042
LHX2	4.66422	1.39792	1.87264	1.05476	5.77508	5.04779	10.4986	3.93794	0.371038	-0.399031	4.5325	4.87472	0.351029	8.43639	3.80193	3.87796	4.5864
ZNF592	1.35716	1.39033	-0.80958	2.21941	1.1484	0.548322	-0.617876	2.60464	0.823224	0.167012	2.47676	0.892353	0.0371184	0.442233	6.20416	0.56224	0.688941
MBD3	0.670198	1.38783	-0.80958	-0.550644	-0.912591	-0.252456	0.247567	0.297086	-0.551034	-0.635483	-0.11407	0.369161	0.185378	-0.652675	0.819787	-0.666272	0.331885
HLF	1.21107	1.37037	0.9929	1.77059	1.03863	0.991675	-0.826681	1.99898	1.65579	6.47522	3.63861	0.882643	-0.0460949	0.780263	2.81014	2.3568	1.80383
ZNF687	-0.334532	1.36667	-0.80958	-0.0468246	0.492399	-0.902939	-0.680423	0.387055	-1.03656	-0.532807	-0.217062	-1.23867	-0.249456	0.0772568	2.78878	1.57263	-0.11951
PTTG1	0.885464	1.36342	-0.80958	2.29705	-0.0359351	0.674735	0.0795169	1.19247	-2.30542	0.523668	-0.42588	1.87833	0.310574	1.4696	0.309689	2.2938	-0.47464
NFIX	0.431176	1.36057	-0.80958	-0.102255	0.680222	1.97765	0.623147	1.64696	0.16555	0.0962406	-0.367941	0.356913	0.244884	1.04751	-0.545063	2.20419	0.210227
ZBTB2	0.824482	1.35191	-0.80958	0.135514	3.35249	0.562823	0.219248	-1.19696	2.51874	2.87012	1.50786	-0.0557544	0.293278	0.366817	2.45629	0.730336	2.20425
GTF3C2	0.855682	1.35059	-0.80958	0.170136	3.44581	2.18357	-0.0732353	0.988581	3.27868	-0.168191	0.628525	-0.771184	0.0808493	0.385141	2.62559	1.41881	-0.976115
SUPT6H	0.861366	1.34604	2.40378	0.228293	2.74003	0.878551	-0.00972158	-1.92535	2.25853	-0.410078	0.837071	1.17767	0.279994	-0.0635507	1.92267	2.71878	-0.222319
GATAD2B	0.109601	1.32473	-0.80958	0.821488	-0.207104	-1.82864	-0.682171	-1.92535	-0.0749951	-0.362355	0.84259	-0.589792	-0.439219	0.153883	1.00085	-0.15764	-0.413514
ZMIZ1	4.06804	1.32271	-0.80958	1.81104	1.70483	1.7755	2.15666	1.35992	-0.607332	-0.319619	2.15066	-0.0697117	0.378428	2.02845	2.13358	3.28409	0.358992
NFIA	-0.0340604	1.29627	-0.80958	1.92284	2.96619	1.93549	0.563592	2.73483	1.41345	1.87869	0.115264	1.47157	0.330811	1.30603	1.23784	4.75305	1.73635
EHF	1.86529	1.29024	-0.80958	2.1304	7.75526	-0.188049	3.63889	0.138151	0.796551	-0.524756	3.08857	-0.391126	0.0409604	0.00503529	1.61093	-0.454313	0.72868
BCL6B	1.37378	1.28909	-0.80958	3.27792	2.51956	1.55575	4.48621	-0.744174	1.24092	-0.102534	1.5868	1.87605	1.48329	1.32775	0.727949	-0.728908	2.74988
BAF155	4.32115	1.27543	-0.80958	3.10765	1.02499	-0.750704	-0.39625	-1.92535	-0.911104	-0.189855	-0.0479981	0.316818	14.8284	-0.785348	1.19516	-0.621775	1.24505
IRF8	4.48791	1.27227	2.37459	0.7481	1.91908	1.33626	0.190264	4.02212	0.312177	0.537409	0.8024	1.1389	0.185113	2.27511	3.06111	1.6621	0.893208
MITF	1.26903	1.263	1.479	0.852004	-0.156643	2.2897	0.360342	0.146627	1.24951	-0.0799375	4.42386	0.521303	0.404142	5.7576	2.68722	4.90943	2.77802
DDX5	-0.982008	1.263	0.852955	0.187373	0.971704	1.26307	-0.280061	1.259	-0.128085	-0.183268	-0.423973	-0.062733	-0.0841177	0.0143513	1.12779	1.89569	1.20616
BCL3	-0.0381031	1.26015	-0.80958	0.455896	1.61237	-1.82864	1.67231	-0.0232505	1.34818	-0.0263604	1.4536	1.01195	0.0400186	-0.24958	0.0898164	1.06579	-0.157834
HEXIM1	0.0740887	1.25829	4.30751	-0.124558	0.782235	0.782142	0.260853	1.58799	0.811043	-0.256468	0.605897	-0.179788	-0.0218838	-0.0652802	-0.031794	1.7629	-0.311431
EED	3.2196	1.23657	-0.80958	-0.071489	2.25052	3.98574	-0.158741	0.388882	1.16462	0.288515	1.51479	-0.05512	0.0636007	-0.214644	1.86169	2.50491	1.42543
PTRF	2.77582	1.22968	-0.80958	1.18095	-0.209764	-0.0399126	0.12978	3.14012	-0.76845	0.699905	1.15765	-0.240065	0.310839	0.855086	0.313113	3.36711	-0.671488
TBX5	1.35393	1.2289	0.517976	1.60653	-0.209058	2.40623	-0.396833	4.2131	2.13953	0.676019	5.48756	2.31237	0.16578	1.87089	1.68159	13.131	1.52308
SALL2	1.74407	1.2282	-0.80958	0.812989	0.895678	1.45406	0.957664	0.117209	2.23742	0.276851	0.180407	2.18212	-0.166039	-0.333119	1.99376	2.01427	0.56819
ATF7	-0.928976	1.2224	-0.80958	1.51942	0.83296	2.76041	1.24187	0.354208	0.498301	-0.128588	3.89879	1.2106	0.392477	0.933996	1.45995	0.652234	2.17567
NOTCH3	1.20447	1.21772	0.300919	0.218079	-0.353149	1.97608	0.222394	-1.09878	1.70093	0.326627	2.28702	1.7286	-0.100832	0.203851	1.95261	4.46935	1.74172
ZNF320	0.828929	1.19215	1.15629	0.398032	-0.185073	-1.82864	0.412323	0.387359	0.211972	0.127725	0.777005	-0.0516941	-0.065246	0.433232	0.611459	1.91456	2.20856
EVI1	0.855682	1.17615	2.84949	2.01375	2.13824	0.924352	1.28173	4.32529	1.82037	0.942267	3.09945	3.3533	0.381261	3.41413	2.68029	-0.0568119	1.0306
ATF4	0.907231	1.17593	1.72009	0.237368	-0.310363	2.82001	1.51163	0.988391	-0.555137	1.65012	4.08806	1.3915	-0.0299062	1.96286	1.00673	1.20527	0.88709
SND1	1.51768	1.16568	-0.80958	-0.156837	1.96814	0.560316	2.03927	7.25344	-0.167197	0.361322	1.99665	1.50436	0.0435223	1.8706	4.52405	2.34025	0.0494374
SREBF2	-0.144331	1.16106	2.02449	1.02695	2.71253	-0.0695505	0.15876	-0.569249	0.998193	-0.0136171	1.04865	0.437939	0.214235	-0.142281	1.49223	0.923542	1.01566
RUNX2	2.25518	1.15792	0.890269	1.5577	1.84077	-0.0997488	4.60729	0.791545	0.0797128	-0.349328	3.69514	1.65905	0.256715	4.01932	1.46172	1.52217	0.971443
MEIS2	1.78039	1.15641	2.1146	4.18161	3.33174	-0.36527	0.781836	6.53565	2.14183	0.552316	3.41932	0.934164	0.467575	1.88614	5.26374	1.19626	2.6028
MCM5	2.26985	1.14748	5.4374	1.10549	2.76167	3.47752	0.484579	1.19456	2.77044	0.603954	1.11527	4.14056	0.0706223	0.68598	0.73383	4.68922	2.0398
MED25	2.95432	1.13645	1.92414	5.11238	2.28402	0.522836	9.11721	-0.699899	0.841307	-0.721633	3.13574	1.62257	1.93802	1.33573	2.71195	-0.449444	1.16093
SPIB	4.16526	1.12738	3.67597	2.0532	3.41648	2.7846	0.269126	0.160437	1.08839	0.845963	2.67693	5.43668	0.074755	1.37796	7.88141	3.02531	1.40074
MAFB	2.1561	1.09694	-0.80958	0.414098	0.68747	0.344843	-0.359857	3.47137	1.66194	0.655006	2.4418	1.31269	0.448065	0.077613	2.4901	4.09193	2.24847
SMAD3-HIF1A	3.20545	1.08684	2.18914	2.82655	12.7317	1.20137	8.3105	0.627215	0.227232	-0.522492	8.39947	3.26777	0.152894	1.84813	3.82983	-0.488341	-0.200917
ZNF532	1.32127	1.08389	-0.80958	1.19052	2.83114	-1.09572	-0.275901	2.21841	0.980751	0.358481	1.4462	1.75295	0.125683	1.55075	6.94402	3.01502	0.857703
POU2F2	0.639806	1.08287	-0.80958	0.216322	2.83199	-0.00640615	0.621047	5.15308	2.1426	0.423604	2.73061	1.20528	0.0938917	1.56503	2.45946	2.28881	0.720595
NEUROG2	0.00536028	1.07892	-0.80958	0.475624	0.547079	10.3789	0.616151	4.27234	19.0132	0.365494	1.36788	1.55138	0.122018	1.9389	1.84546	1.97876	-0.397878
YAP1	10.6352	1.07158	-0.80958	-0.574032	0.304443	0.339128	2.62508	1.32195	-0.913668	-0.369399	2.3178	-0.0164803	-0.273192	0.622034	0.635375	4.56881	-0.435749
ZNF737	-0.0794104	1.06319	-0.80958	-0.572275	-0.863474	0.341133	-0.365567	1.32052	1.21219	2.6283	0.810465	1.3099	0.0490275	-0.560319	-0.68887	3.05597	2.52344
CEBPB	0.347285	1.05969	-0.80958	0.703814	1.33004	0.670259	-0.133685	3.73493	-1.05644	3.19553	4.49197	2.79248	0.0861486	1.10423	0.35803	1.85533	0.88505
HSF1	1.17873	1.05969	-0.80958	-0.44264	0.203403	1.11788	-0.132403	1.31042	-0.651189	-0.576215	0.679389	-0.69556	0.0775372	-0.0330483	0.0320425	0.55484	0.178175
ZNF736	0.191178	1.0483	0.960106	0.00428409	1.25638	0.388739	1.12494	0.0409538	0.171064	-0.000649173	0.432737	0.361227	0.255688	0.2269	2.36867	1.40012	0.45469
SGF29	3.90222	1.04154	-0.80958	-2.65314	-2.46484	-1.82864	-2.17384	-1.92535	-2.30542	-2.27876	-2.92081	-2.41839	-1.37415	-2.19343	-2.51855	2.0117	4.75018
MYOG	3.34648	1.04107	-0.80958	2.89965	-1.10057	9.33357	1.99894	6.5049	16.4144	0.357658	4.30806	3.79502	0.289053	6.24183	3.98597	1.71207	3.15801
MZF1	-0.193185	1.03966	-0.80958	1.80211	1.00299	1.29958	5.45471	-0.147037	0.769108	-0.121855	1.85384	1.21263	0.857706	0.35351	0.818725	1.24794	0.500873
ZNF528	0.554115	1.02572	2.92712	1.61969	2.93686	1.45637	1.6791	0.119113	1.85961	0.653698	0.967074	-0.0171147	0.185113	0.0507904	2.04897	2.01646	1.73714
ZNF8	-0.394372	1.01592	1.62397	0.963842	2.2471	-0.0104161	0.515695	-1.92535	1.25733	-0.680277	-0.13904	1.20566	0.0624083	0.10098	4.699	-0.0999699	-0.689957
MYF5	1.22219	0.994537	-0.80958	-0.014943	0.415152	8.88601	1.42286	7.38159	10.0494	-0.295605	2.59205	0.815835	-0.140317	2.23273	1.81393	2.43375	0.321008
ZSCAN5C	1.04277	0.990054	-0.80958	4.13308	1.45052	0.174494	4.05215	1.02809	0.304483	-0.229018	1.74059	3.30768	1.20997	1.0276	0.816489	0.5535	3.52978
PLAG1	0.311796	0.98999	-0.80958	0.633626	0.439476	-0.224162	1.08477	3.10084	1.45513	0.202507	1.79422	0.976484	-7.17e-05	0.3001	2.92992	1.52509	0.648125
CBFA2T2	1.73531	0.989381	-0.80958	2.49377	1.45162	0.0514842	0.371565	2.76634	1.26246	1.40195	2.063	0.36066	0.325511	1.00769	1.81888	2.06583	-0.694149
ZFP91	0.703689	0.98842	-0.80958	0.249187	0.908666	0.814144	-0.383432	2.04245	1.59727	-0.0182322	0.251148	1.09405	-0.172855	0.0668123	1.27731	1.38451	-0.111125
STAT5A	1.47044	0.983616	-0.80958	0.990599	1.68899	0.566131	2.37327	3.04946	0.65762	0.541219	3.17491	1.96221	-0.160078	1.71027	1.78321	1.10775	0.950781
SCRT1	0.148998	0.980403	-0.80958	2.82221	0.949334	1.40528	1.56672	-1.92535	-0.520129	0.194233	2.26907	1.17704	0.799489	-0.0607724	2.41538	2.94019	1.86282
DLX4	-2.59866	0.972794	-0.80958	-2.65314	-2.46484	-1.82864	-2.17384	-1.92535	-2.30542	-2.27876	-2.92081	-2.41839	-1.37415	0.707172	-2.51855	-2.33954	-2.11444
POU4F2	0.887485	0.972141	-0.80958	0.149133	2.10425	2.56996	0.0226797	-0.972692	7.52964	0.640688	3.43085	1.35451	-0.0118294	0.855537	1.56753	3.65837	0.81588
ZNF597	1.39817	0.969449	-0.80958	-0.469354	2.19748	1.20645	5.29195	2.20647	-0.273814	-0.090673	3.10786	3.62384	-0.122644	1.29717	4.03982	0.437271	0.104472
ZNF572	-2.59866	0.965157	0.309993	-0.142674	0.465069	-0.396872	-0.710257	0.159484	-0.516025	2.25576	1.57718	0.369415	-0.110901	-0.565879	0.725158	0.172312	0.278265
MRTFB	0.346096	0.961595	-0.80958	0.700566	5.93592	6.0618	4.22906	3.78354	4.74219	-0.0210822	1.86255	1.17399	0.27549	3.11156	4.60407	1.48738	1.14179
RBFOX2	-0.34693	0.959353	-0.80958	-0.34225	-0.142945	-0.0324351	0.0707722	0.24212	0.5151	-0.0068063	0.32104	0.164912	-0.0448034	-0.127629	-0.0741495	0.833549	-2.11444
BMI1	1.73342	0.953712	-0.80958	0.871731	1.11362	9.97778	0.70577	0.691766	3.74253	-0.189054	1.16847	2.14931	-0.157222	0.821888	3.57628	1.79062	0.61082
ADNP	2.35643	0.952815	3.69054	1.60011	1.64035	0.920643	-0.864552	4.81826	0.367575	-0.29619	0.340415	-0.228071	0.288788	0.519787	1.36435	1.41796	1.86429
HES1	1.77877	0.950123	0.79428	1.72887	-0.422362	0.663543	-0.0545894	1.05656	0.512665	1.13161	2.59092	0.478857	0.15045	1.33588	2.11494	2.7053	-0.396972
HDAC3	1.23769	0.942625	-0.80958	1.72447	1.30071	0.890144	1.78605	0.525318	3.145	1.55644	0.350462	0.317325	4.85568	1.85639	-0.374604	2.17291	1.1743
MAML1	2.44552	0.939127	5.63186	2.66535	21.1698	0.812841	6.42187	0.759079	-2.30542	-0.609959	2.62749	7.02464	-0.0122654	0.435545	1.57991	-0.678811	-0.405356
SHOX2	4.0482	0.93823	1.43835	2.36045	1.95373	1.26287	1.00428	3.03267	-0.129881	0.791947	1.79549	1.47563	0.470828	1.93424	1.42905	2.48384	-0.40275
SMARCA2	0.792368	0.927179	-0.80958	-0.157025	0.457938	4.33806	22.5619	2.7709	0.852719	-0.34764	1.54112	1.55773	-0.0169614	6.04108	2.56224	2.07822	2.03753
GFI1	0.861342	0.922659	2.43002	1.64557	0.493545	0.889442	0.830519	1.313	-0.758961	7.61909	3.12279	0.559435	0.0768748	0.748868	2.14245	0.551309	0.419239
NFKB2	1.52549	0.902149	-0.80958	-0.174807	-0.00880193	1.94337	5.09954	1.54858	-0.244576	0.366729	2.49761	2.25129	-0.0199109	0.964112	2.42793	2.29088	0.727733
ZNF417	-2.59866	0.901765	-0.80958	-0.18256	-0.73143	-1.82864	-0.736722	-1.92535	-2.30542	-0.785355	0.21748	-0.59995	-1.37415	-2.19343	-1.09413	0.0774043	1.40746
ZNF587	-0.123888	0.89741	-0.80958	-2.65314	-2.46484	0.564245	-2.17384	-1.92535	-2.30542	-1.16002	0.0556323	-2.41839	-1.37415	-0.617368	-0.774465	0.34094	0.609998
MYOCD	0.138892	0.897405	-0.80958	-0.458017	0.439721	1.55277	1.08512	4.62217	1.01512	-0.243656	-0.36087	-0.380848	-0.164774	-0.76942	1.12804	0.600311	1.67526
BATF3	3.06976	0.892883	-0.80958	2.30928	6.99484	2.88608	3.31001	2.17561	-0.0470375	0.158952	7.46022	4.67353	-0.230452	3.30128	4.42304	5.20378	-0.447646
ZNF384	-0.364789	0.889519	1.26441	0.253873	1.33297	-0.892814	-0.152331	1.31604	1.14602	1.17523	0.181539	0.948629	0.392257	0.695505	0.361581	0.116859	1.9697
ZNF496	0.529255	0.887439	-0.80958	0.169404	1.47887	0.408648	0.368536	1.34546	2.28782	0.725626	2.44754	1.70175	0.56071	1.43061	1.36384	0.611023	2.33191
TCF21	0.626869	0.88683	1.61444	0.829933	0.774466	5.04434	4.69668	4.77095	1.6563	-0.158531	-0.610929	1.09595	0.0915804	2.48511	2.78857	1.3737	-0.498434
STAG2	-0.502298	0.88228	-0.80958	0.23151	1.81015	1.48426	-0.397067	0.328123	2.39738	2.53984	0.879791	0.600105	0.297473	0.388296	1.75885	-0.0520642	0.930059
SKIL	-0.46719	0.878334	-0.80958	1.27253	2.12738	0.587443	-0.261998	1.85059	0.462395	-0.0719558	0.28475	1.13053	-0.040034	1.00476	2.97611	0.78406	-0.0688351
BACH2	0.949347	0.872854	-0.80958	1.13586	5.87412	2.03962	0.55167	1.05304	1.69503	-0.0335327	2.58738	5.63177	-0.316382	1.99456	8.2365	4.27349	0.507444
ZNF770	-0.912536	0.87263	-0.80958	-0.454648	0.547323	0.403134	-0.866183	0.14377	0.357958	0.0290508	1.32465	-0.37831	0.181212	-0.516075	0.326075	-1.15916	0.605268
HIVEP1	0.194214	0.871508	0.914873	-0.319888	0.546346	0.69735	-0.385063	2.5081	0.0503465	1.12003	0.144621	-0.80189	-0.160402	-0.680623	0.881319	2.40334	0.735252
LMO2	4.11897	0.871124	-0.80958	2.50969	2.28152	3.57878	0.354201	3.66657	0.759748	1.01825	3.50675	2.74889	0.257761	2.81525	3.41571	1.65991	0.179988
NFIC	-0.18766	0.869041	-0.80958	0.252702	0.971459	0.950942	0.27845	2.89716	0.385913	0.518966	-1.379	1.09557	0.192017	1.31236	-0.0383897	2.03226	1.43646
TBX21	0.138892	0.869041	-0.80958	0.254313	4.99681	-0.0558164	0.280431	-1.92535	-0.217262	-0.607031	3.61647	1.09722	-1.37415	0.436146	3.37988	1.03488	-0.110672
ZBTB40	2.57739	0.86808	-0.80958	2.47202	-0.210401	-0.759726	-0.623003	-0.972226	1.43717	-0.244896	0.985407	0.600993	0.313803	-0.0647527	1.13066	0.700261	1.14156
ZNF283	-0.878172	0.867508	-0.80958	-0.474479	-0.35266	1.69169	1.0051	-0.763402	1.05774	-0.129627	0.662342	1.54402	0.247273	0.155898	2.54523	3.30971	0.912684
MAML3	1.03792	0.863661	-0.80958	0.829788	-0.389977	-0.997756	7.44069	0.152722	1.69926	0.191452	-0.752617	1.12685	1.39672	3.15267	-0.0305256	1.11698	1.21432
ZNF215	2.30215	0.857596	2.27529	1.88907	1.25369	2.79632	1.1188	0.788021	-0.445827	1.06574	1.23496	2.83594	0.28867	3.02621	2.90266	1.81032	-0.121096
MEF2B	3.087	0.853335	-0.80958	1.60858	4.18653	0.883463	0.494713	4.60245	1.14739	-0.072834	1.44159	5.52035	0.131041	1.8304	10.0628	7.32057	3.42251
APC	-0.000434341	0.849076	1.43599	0.113841	3.70367	-0.101453	-0.0667081	-0.705423	1.4541	-0.187952	0.746734	0.516228	0.0601175	0.0117969	2.02987	0.656129	-0.568018
DDX20	2.0559	0.848852	1.64486	1.69762	-0.160796	-0.101954	0.500889	0.754984	-0.101797	0.313673	1.342	2.46312	0.209922	1.4705	0.360012	2.24398	-0.568584
FOXA2	6.1651	0.848403	-0.80958	0.207687	0.83357	-0.688626	2.06358	-1.92535	-0.137318	0.741736	6.45155	1.46979	0.518429	0.0817645	1.00884	-0.457357	2.86748
UBN1	0.196639	0.846387	-0.80958	-0.453477	0.852812	3.42481	4.68577	1.05456	-0.31793	-0.653926	1.3255	1.81145	0.0554072	1.26065	-0.344726	3.34538	-0.105686
HOXB5	1.00537	0.841865	-0.80958	-0.458413	0.104716	-0.396972	-0.14767	4.8415	-0.229958	0.0231228	0.643099	0.901235	0.0458479	-0.251684	-0.213541	0.556787	0.0468314
ZBTB20	-0.945013	0.841835	-0.80958	1.37062	1.71419	0.869027	1.41081	0.00998351	-0.395174	-0.46107	0.960657	-0.678998	0.314671	0.416545	-1.37377	0.892167	1.23407
TRIM22	-0.732442	0.833821	-0.80958	0.170576	0.998959	0.160359	-0.389491	-0.76027	2.97024	1.05293	-0.0414893	2.03873	-0.0465991	0.371617	1.01024	-0.0126801	0.362051
PRDM6	0.23862	0.833148	-0.80958	3.51484	-0.544245	-0.0614304	7.61084	0.429807	0.56178	-0.18722	2.60203	2.08447	1.61101	1.26659	0.816569	1.16196	4.47279
RAD51	0.195157	0.826871	1.63991	0.814165	0.150067	2.1535	0.673687	3.03286	0.209277	0.147096	2.62721	1.73874	0.153306	2.11794	2.68735	2.75844	-0.160553
ZNF506	0.868102	0.823798	-0.80958	-0.612299	1.03575	-0.48289	-0.396452	2.88094	1.02389	-0.735227	0.252507	0.410525	-0.115225	-0.0771542	-0.935774	1.08784	0.881838
ZIM3	1.65903	0.822188	-0.80958	0.60152	-1.5193	1.05648	-0.564184	0.893278	0.210946	0.206972	0.776014	0.676127	0.288906	0.667866	0.493719	1.10495	0.854657
SMAD2	4.34899	0.812025	-0.80958	1.18586	0.128674	3.5135	1.71651	2.95182	1.73696	0.199649	1.57364	3.23357	0.419177	0.64442	2.73959	-0.737917	3.30129
GLIS1	0.864465	0.811389	1.52775	1.81192	3.51499	1.81222	2.50438	4.77128	2.63865	0.482445	3.12627	1.5116	0.271972	0.572072	0.0873596	4.27427	0.544975
ZNF121	0.154793	0.808437	-0.80958	-0.554891	2.58927	0.92345	-0.826796	3.93642	-0.624131	0.413998	0.38661	-0.57152	0.0398862	-0.420967	0.12832	0.828339	0.172396
ZNF300	1.23014	0.793854	0.221538	0.061546	0.950921	1.36977	0.305337	-0.213968	0.0304699	0.0937341	1.5126	0.0258391	0.115718	1.02565	2.53109	0.767407	1.63444
HDAC8	1.23354	0.789853	2.04241	0.989402	1.17554	-0.911661	0.286689	0.458654	-0.260608	0.496868	0.716749	-0.150284	0.118382	0.587024	-0.0709785	1.43108	-0.0707613
LCORL	0.483635	0.787353	1.74666	0.744586	0.637676	-0.399077	-0.200962	0.15777	1.23912	8.93931	-0.741298	0.900093	0.0853537	0.622034	0.20857	0.0361177	1.59136
ZNF507	1.92187	0.785558	-0.80958	0.665974	1.45028	0.627931	0.686308	0.15577	-2.30542	0.158952	0.178851	0.48279	0.0850887	1.40335	0.0919727	2.44081	0.560599
MAFG	2.87831	0.781682	1.99386	3.02186	2.69878	2.15	-0.172177	2.50553	0.382194	0.788141	3.81701	3.17077	0.224766	1.60184	3.71165	2.03141	0.362165
DAXX	2.70486	0.779954	-0.80958	3.61802	3.52223	-1.82864	7.26511	1.49068	-0.742674	0.439838	5.66089	2.63095	0.451318	1.29913	1.3944	-0.0392817	1.69179
ZC3H8	-0.714115	0.770749	1.71419	-0.195455	0.88483	1.26878	-0.541924	-1.92535	0.361933	-0.0306052	2.48538	-0.571393	-0.157885	0.287251	1.84799	-0.0597336	0.92904
ZNF514	-2.59866	0.752042	17.4532	0.762383	-2.46484	-1.82864	-2.17384	-1.92535	0.340805	-0.385656	-0.845026	-2.41839	-1.37415	-0.208705	-2.51855	-2.33954	-2.11444
SVIL	-2.59866	0.747106	-0.80958	-2.65314	-2.46484	-1.82864	-2.17384	-1.92535	-2.30542	-2.27876	-2.92081	-2.41839	-1.37415	-2.19343	-2.51855	-2.33954	-2.11444
ZNF205	0.524269	0.745852	-0.80958	1.01003	0.751316	1.48396	-0.422705	3.79996	1.52032	0.612119	1.16521	2.02997	0.482153	0.930163	1.75885	0.982351	1.44462
SETDB1	1.02819	0.745786	2.11635	2.59975	4.23908	0.2696	1.35359	-1.07689	-0.118724	0.355901	6.26864	0.359137	0.123887	1.21551	1.26341	0.182513	-0.582974
RFX1	1.79402	0.740406	-0.80958	0.0901327	0.598658	14.6175	0.101107	6.07331	5.29741	-0.29582	1.44102	0.942285	0.162997	0.233815	0.586605	3.57813	0.546335
ZNF573	2.6649	0.738193	1.59937	0.137418	0.150602	1.05628	0.723687	-1.92535	1.78203	-0.0159633	0.150767	0.869066	0.327087	0.967412	0.645142	2.87027	0.29662
ZNF580	-0.325773	0.734183	-0.80958	2.90712	1.50344	-0.692737	3.49034	-0.225302	0.207353	-0.364775	0.600945	0.473782	0.694293	0.439602	0.3295	-1.35024	0.603342
RARA	4.04712	0.730819	-0.80958	4.64891	-0.880206	14.8988	1.86588	5.11809	9.94378	-0.178437	-0.254201	3.80543	0.528033	1.86187	0.823799	2.53954	14.8721
ZNF157	1.261	0.725699	6.49983	0.789351	0.230372	0.280436	-0.0632958	0.0704674	1.89197	-0.108178	-1.39583	-0.243237	0.250851	-0.380014	0.357071	1.39148	0.444833
FOSB	2.02791	0.72372	-0.80958	-0.907432	1.08194	-1.82864	1.43374	8.01284	0.465596	0.225016	-0.0895082	3.19658	0.308637	-0.395182	0.184764	0.999993	1.82762
ONECUT2	3.84518	0.721974	-0.80958	2.79574	1.44673	2.22118	4.34973	0.367447	-0.518077	3.96223	1.61602	-0.222742	0.929158	1.00814	4.61552	-0.439583	2.73936
TFCP2	-2.59866	0.721082	-0.80958	-2.65314	-2.46484	-1.82864	-2.17384	-1.92535	-0.598322	-2.27876	-2.92081	-2.41839	0.497076	-2.19343	-2.51855	-2.33954	-2.11444
BHLHE22	2.84891	0.720919	-0.80958	1.30033	1.78258	1.83627	0.513131	1.29396	1.48967	-0.160004	1.06327	4.78018	0.15388	0.279877	3.05697	0.728875	1.65358
ZBTB5	1.74191	0.718613	5.48507	0.952321	2.96851	1.9379	-0.703266	1.3885	3.14051	0.317694	1.29516	0.318721	0.187233	0.826997	0.820674	2.38633	0.88709
ZNF624	-0.340533	0.711117	2.19876	-0.0338953	0.704424	0.317251	0.257274	4.07319	-0.342295	-0.374193	1.60718	1.0221	-0.0124918	-0.671599	-0.116609	-0.0205341	0.252404
RORC	2.90216	0.704061	4.36385	-0.212762	-0.529569	1.58481	1.26363	0.00788826	0.98306	0.00717682	0.419159	0.591477	-0.0572569	-0.519304	1.72538	1.75273	-0.078806
FEZF1	1.08556	0.702009	-0.80958	3.76494	1.50784	2.50628	5.1662	1.05418	1.01987	0.0714077	1.0567	3.83557	1.36272	1.61116	0.75047	2.48944	1.44201
RUNX1-RUNX1T1	1.46909	0.700281	1.82989	0.985034	0.68918	1.05458	0.825311	3.43738	0.201071	0.186109	3.17109	2.14716	0.0181376	2.1987	0.797138	1.10507	0.237334
TERF2	1.20393	0.698326	-0.80958	-0.179786	-0.255039	0.713454	0.253894	-0.0827537	-0.124749	-0.068214	2.00882	3.62156	-0.0179237	1.1098	2.01964	2.93632	2.3125
TERT	-2.59866	0.697205	-0.80958	1.28252	2.09447	1.00186	-2.17384	-1.92535	-2.30542	-0.191232	-0.0427458	-2.41839	0.552505	1.05563	-2.51855	-2.33954	-2.11444
DEK	-0.60034	0.696022	1.27615	-0.0764681	0.756859	-0.723937	-0.84451	-0.72465	0.565416	-0.0524651	0.152182	-0.750375	0.0188	-0.438689	0.34388	0.516064	0.246059
ZNF891	1.45936	0.68653	2.93919	-0.125876	0.515182	0.0517849	-0.336432	0.111113	0.361805	0.663724	0.773264	-0.378057	-0.047659	-0.674312	0.124895	0.605058	0.320781
TWIST1	2.05698	0.686303	-0.80958	0.591829	-0.638079	-0.691534	13.7018	3.02848	0.946514	-0.349035	0.747159	1.09329	0.115527	1.67291	-0.616338	0.650408	2.13032
ZNF563	0.86226	0.683466	-0.80958	-0.874085	0.139448	-1.82864	0.032466	2.61366	1.03517	0.0476079	0.353952	1.62003	0.145775	-0.103741	-0.280671	2.43012	0.280843
ZNF667	0.86226	0.683466	-0.80958	-0.874085	0.139448	-1.82864	0.032466	2.61366	1.03517	0.0476079	0.353952	1.62003	0.145775	-0.103741	-0.280671	2.43012	0.280843
ZSCAN29	0.522112	0.68339	4.48765	1.09831	0.941883	2.03872	0.406527	-1.1284	0.210303	-0.177413	1.58844	-0.996986	0.22927	1.31582	0.519365	0.381291	-0.916376
LMO1	1.78551	0.678458	-0.80958	4.08371	2.00438	0.621214	1.42472	0.3306	0.332951	-0.507484	2.38882	1.84363	0.152172	1.25495	2.97724	1.47609	1.91224
BPTF	-2.59866	0.677111	-0.80958	-2.65314	-2.46484	-1.82864	-2.17384	-1.92535	-2.30542	-2.27876	-2.92081	-2.41839	-1.37415	0.71701	-2.51855	-2.33954	-2.11444
CRX	0.901167	0.667462	-0.80958	0.191767	0.548544	2.85081	1.70435	-0.707042	0.509075	-0.193006	2.68932	1.17488	0.292438	0.77816	-0.990189	2.40761	1.43816
TSHZ2	-0.717349	0.664097	-0.80958	-0.497031	-0.188662	2.2887	6.68898	0.184331	3.93327	0.188231	-0.0823073	0.857139	0.898998	2.78842	0.0600181	2.83542	2.50362
ZNF749	-2.59866	0.662115	-0.80958	-2.65314	1.9128	-1.82864	-2.17384	-1.92535	-2.30542	-2.27876	-2.92081	-2.41839	-1.37415	-2.19343	-2.51855	1.20578	-0.986663
PBX2	3.27359	0.662081	1.98626	2.51687	1.84205	-0.0480973	1.89498	2.79891	1.46654	0.764566	1.16578	0.168355	0.637603	1.33798	3.75905	1.25975	2.1888
ZNF684	-2.59866	0.656692	-0.80958	1.47117	-2.46484	-1.82864	-2.17384	-1.92535	0.455759	-0.450284	-2.92081	-0.483716	0.285084	0.586117	-2.51855	-2.33954	0.76542
ZNF257	0.824751	0.649712	-0.80958	0.418638	1.28164	1.52695	-0.161189	1.94337	0.292942	-0.0739133	0.485779	-0.599121	0.202998	0.459899	-0.570177	2.34268	0.14087
PCBP2	0.724307	0.649354	0.0230227	-0.359342	0.293329	0.887337	0.246052	2.52687	0.305509	0.534335	0.679389	0.363197	-0.0457452	0.46943	1.17867	0.334359	0.88607
ZNF28	0.820439	0.640286	2.65139	-0.272749	0.276089	1.86888	0.236612	-0.247196	0.654029	0.0858528	0.933897	1.43128	0.052737	-0.382424	0.752673	-0.72976	1.23051
MEIS1	1.69831	0.638043	1.01046	2.50002	-0.331756	2.00417	6.71051	4.77152	2.03847	0.124843	1.54471	2.70683	0.280957	4.6164	4.5043	0.779459	3.85921
IRF9	1.19396	0.637146	2.09315	1.21337	1.20275	0.594625	0.445653	0.490661	-2.30542	1.99084	3.81183	2.33047	0.0910505	0.719323	1.65894	1.15383	0.284156
ZNF449	-0.0433587	0.633942	1.18902	0.725005	-0.658618	2.00631	2.03704	-0.700851	0.18068	-0.466495	-0.289926	0.408054	0.15045	0.157112	-1.36794	1.33454	1.16138
MEF2C	2.16163	0.633335	-0.80958	0.703227	2.76638	-0.717521	0.53504	4.50291	-0.25522	0.145267	2.8919	6.13576	0.0817032	2.74034	3.87672	4.52115	0.241753
ZNF479	-0.33905	0.633175	-0.80958	0.147962	-0.709464	-0.757243	-0.0680734	0.0624673	0.0344378	0.0912732	0.207291	-0.234863	-0.0173937	0.0783702	1.15417	0.522638	0.680571
EBF3	0.154524	0.632081	-0.80958	-0.441468	1.02577	0.58841	7.93197	-1.92535	4.70108	0.217584	-0.799803	-0.0974393	0.352354	3.63089	-0.822338	2.51815	1.26702
RAD21	0.237003	0.62641	-0.80958	-0.618975	0.995661	-0.186145	-0.527123	0.353446	3.22567	2.09725	0.412288	1.4684	0.473683	0.50401	0.968565	-0.0145062	1.84833
IRF2BP2	1.43101	0.625737	-0.80958	2.67809	0.374729	1.336	4.55162	2.85717	0.467909	0.275744	2.11635	3.84788	2.1899	1.19387	-0.31396	1.16294	1.9958
CBFA2T3	4.45926	0.625737	2.42617	3.56311	0.570914	1.70508	-0.415712	0.790497	1.12456	1.26547	2.07228	2.27703	0.476333	2.27562	2.9076	3.10009	-0.114298
ZNF440	0.862555	0.624355	-0.80958	0.147333	-0.134349	0.332713	1.36832	-1.18953	1.26618	0.651356	0.680521	0.752645	0.385898	0.750671	0.0931142	2.89009	2.79127
ZNF311	2.9709	0.624167	2.31349	1.41435	0.832227	3.50532	1.75443	3.09341	0.410663	0.526216	1.23326	2.08346	0.61283	2.62951	3.2395	3.94921	-0.906632
KMT2C	0.868508	0.624167	0.948748	1.31257	1.71021	2.50912	0.141979	3.09369	2.00059	-0.355329	-0.149998	3.51534	0.0967087	0.160494	0.148685	2.72779	12.2732
PAF1	-0.333723	0.622597	-0.80958	1.18103	5.38779	0.158956	-0.258851	2.89126	0.0758656	-0.00703024	1.99363	-0.532627	0.122622	-0.680773	4.28292	1.5201	0.780261
MAFK	1.18843	0.620769	-0.80958	-0.163427	1.46903	2.70097	-0.608085	2.49983	-0.0767886	0.770279	0.47927	3.78779	0.255303	0.775089	-0.0544423	1.58925	1.12713
PAX6	1.32587	0.619423	-0.80958	1.25063	1.99759	3.41018	3.68276	6.78325	3.11871	0.00182102	4.35509	1.42861	0.286197	2.78315	3.12231	3.77399	6.56229
ZNF644	1.88245	0.618975	0.31019	1.7255	0.466901	-0.390757	-0.611581	2.53192	0.00713078	0.278022	-0.740873	1.99286	0.322523	0.845405	0.88134	1.15371	0.571136
POU2F1	-0.9407	0.608236	2.36175	-0.821746	1.23542	2.57473	-0.624402	1.35135	1.63945	-0.719213	-1.47535	-0.152695	0.0843816	-0.608251	-1.32055	-1.11076	-0.124608
ARNTL	0.422892	0.605323	2.82117	1.02768	0.0638662	5.50165	2.37809	-0.193122	-0.907257	-0.851017	3.4528	-0.343731	-0.207904	0.928136	2.93685	2.72426	-1.2957
JMJD1C	0.382393	0.598273	-0.80958	1.16379	1.16874	-0.368879	0.884593	1.75539	0.0520136	0.890593	2.96866	1.66717	-0.188694	0.982371	0.978966	0.0029023	0.606288
CSDC2	2.4474	0.597824	-0.80958	-0.713992	0.77967	0.656024	1.39684	4.2015	0.0531677	-0.605421	0.208208	1.43128	0.287934	1.05584	1.39474	1.52789	-0.263022
ZKSCAN8	0.832702	0.595487	1.54747	0.96721	1.22835	0.31294	0.394143	1.54697	-0.731389	-0.296848	1.62055	2.39315	0.333314	0.962459	0.76764	1.91882	0.303192
PPARG	3.49904	0.595133	-0.80958	2.76896	1.16813	-0.226067	0.405711	1.97448	-2.30542	1.96021	0.37614	-0.187402	-0.163316	-0.279709	-0.671676	-0.285571	0.974502
ZFP3	0.756316	0.59289	-0.80958	-0.996617	2.14699	2.40228	1.74363	-1.92535	1.98046	0.0415702	1.09314	2.60855	0.188439	2.3353	1.24046	0.513726	0.976202
STAT5B	1.19519	0.592217	-0.80958	-0.424963	2.33902	-1.00327	2.14854	-0.229778	-0.134754	-0.371215	0.704926	1.42582	-0.171795	1.80455	1.87939	1.75742	0.449405
ZNF24	1.4734	0.584012	0.705645	1.56752	1.73416	-0.190856	-0.422936	2.3103	0.851308	-0.117094	1.04724	1.12685	0.173537	0.437876	1.49135	-0.0202278	0.0139864
WT1	-0.390932	0.578754	-0.80958	3.37354	0.658887	0.885969	3.7792	3.48295	0.379886	-0.467149	2.60119	1.94018	0.766028	0.726028	0.0912916	-0.00634975	2.91384
OGG1	3.29299	0.577508	1.96704	-0.677027	-0.555603	2.72603	1.17194	1.98503	0.184406	0.134576	1.90436	0.93353	0.0982394	-0.294958	1.07342	0.699652	0.253803
ZFP36	-0.0288048	0.575234	2.15163	-0.168992	1.92311	-0.119922	-0.853016	1.14559	1.83166	-0.224334	0.0192666	-1.03575	0.0726944	-0.651473	1.24608	-0.737308	-0.444587
ZNF711	-0.401285	0.569822	-0.80958	-0.398688	0.208257	1.42442	0.541723	-1.92535	0.545234	-0.329843	-1.13127	0.0331382	0.151022	-0.0739095	-0.339248	-0.306335	2.09233
MPHOSPH8	-0.183347	0.563787	-0.80958	0.163839	0.750339	-0.736569	-1.31994	1.94353	0.448161	-0.236923	2.26609	2.14424	0.0573944	0.595662	-0.405798	2.3541	1.16025
XRCC5	-0.172971	0.563341	1.19806	0.213394	2.47489	0.0570981	0.0364283	-1.92535	0.155161	0.633128	0.679955	1.46801	0.041476	-0.0289913	0.300256	-0.825353	-2.11444
SRC	0.695398	0.563089	3.41757	-0.666295	0.805432	-0.773584	3.01535	2.16705	-0.901357	-0.314939	4.85974	-0.242222	-1.37415	0.835776	-0.552039	-1.137	-0.231876
ZNF485	0.246904	0.559564	1.75852	-0.132087	1.01504	1.62648	0.829307	4.01064	-0.297282	-0.0838027	0.715894	-0.586559	0.218499	-0.103526	0.202538	3.64427	0.693374
ZNF90	1.41684	0.559079	0.278412	0.524007	1.25494	0.666149	0.536753	2.59532	1.43935	-0.0680812	2.71563	2.48033	0.274077	0.804531	0.757954	1.79111	3.30062
MTF2	0.871607	0.553184	0.66666	0.382776	1.45292	3.39214	1.42935	2.20862	3.7212	-0.186634	2.38077	0.270184	0.291319	0.024946	2.45764	1.81166	0.210267
RB1	-1.14532	0.551838	-0.80958	-1.17165	-0.858447	-0.695944	-2.17384	-0.968416	-0.196616	-1.1109	-2.92081	-1.48705	-0.411133	-2.19343	-1.18468	-2.33954	-0.357514
ZNF623	0.0696417	0.544494	1.40035	0.148066	-1.47653	-0.992844	-0.12781	1.54647	-0.22111	-0.366531	0.256242	0.207629	0.232185	0.145843	1.12766	-0.677472	-0.653105
ZNF527	-2.59866	0.540038	-0.80958	-2.65314	-2.46484	-1.82864	-2.17384	-1.92535	-2.30542	-2.27876	-2.92081	-2.41839	-1.37415	-2.19343	-2.51855	-2.33954	-2.11444
HDGF	0.839604	0.532768	4.20001	1.14008	1.5656	0.30842	-0.0571878	1.38724	0.577936	0.835291	0.81507	0.358629	-0.0166965	0.298073	0.768606	2.12819	1.46653
ZNF534	0.180532	0.532576	-0.80958	-0.0732463	0.219991	2.49967	0.141667	2.01223	1.1668	-0.216769	-0.310651	-0.255799	0.166937	-0.19263	-0.0791201	0.516795	1.37997
PKNOX1	0.675073	0.532097	3.65051	0.581724	-0.170689	0.726646	0.159692	0.34878	0.311662	0.167597	0.677912	0.559055	-0.0574628	0.150728	1.09812	1.57373	0.541916
CHD4	-0.577899	0.527669	2.55241	0.188691	3.28623	0.817854	0.211872	-0.186741	2.89022	-0.137302	1.26291	1.54986	-0.0405049	1.59125	0.977951	0.080493	-0.971696
ZNF362	-0.844885	0.526996	-0.80958	1.16379	2.11827	-1.82864	1.39346	-0.227778	-0.132445	-0.364336	0.872858	1.1698	0.0848972	1.11056	0.324172	1.16951	0.601982
SMARCA5	-0.993058	0.526996	-0.80958	0.00551653	1.72664	-0.222959	-0.987849	0.72347	0.357188	-0.365946	-0.358182	0.0178453	-0.430608	-0.510666	0.0600181	-0.746438	0.734119
PARP1	0.756181	0.523408	-0.80958	-0.642217	2.17913	0.440751	0.230401	2.82413	0.948309	0.16064	0.702803	-0.779558	-0.0501762	0.167106	-0.0385165	0.59605	-0.0247911
PHOX2B	-0.387833	0.522959	-0.80958	0.00214829	0.342588	-0.742684	4.35334	-1.92535	1.80524	-0.122294	-0.834599	0.0602916	0.225428	1.60365	0.15731	-0.00549759	2.6918
KAT7	-0.684262	0.51684	-0.80958	1.26774	0.543002	0.305212	0.359259	0.487882	2.68186	-0.419153	0.585677	0.207358	-0.245747	1.09747	0.60938	0.751575	-0.37587
ZNF253	1.44877	0.515713	-0.80958	-2.65314	-2.46484	-0.58116	0.850883	1.96892	-2.30542	-2.27876	-0.330597	-2.41839	-1.37415	-0.544263	-2.51855	-2.33954	-2.11444
NFRKB	1.51282	0.515494	2.35801	1.65023	1.4255	1.5481	-0.488083	2.18813	0.957412	0.870123	2.49198	2.51381	0.250502	0.465376	0.804192	2.6907	0.248818
ZNF823	2.72146	0.515012	-0.80958	-0.124411	-0.771349	0.410653	0.0526272	2.72807	0.66621	0.550999	1.50977	0.553345	0.295883	0.932116	2.17347	1.84827	2.04404
ZNF319	3.32862	0.513796	-0.80958	-0.176418	2.76289	4.54	0.740154	1.345	2.00462	0.409772	0.379326	1.16702	0.177933	1.07771	3.22211	3.58236	0.202522
ZNF317	-0.201476	0.508352	-0.80958	0.107439	-0.390907	-0.709602	0.935324	-1.15572	0.486241	-0.0726052	1.55745	0.289598	0.234747	0.512864	0.0341187	1.48991	-0.484611
ASCL1	3.72543	0.508128	-0.80958	4.05034	-0.182508	0.57395	0.075322	-0.0865633	6.36261	-0.597494	10.1452	0.146845	0.20737	-0.610827	11.4506	3.46415	5.02463
ETV6	1.22381	0.496168	3.68946	2.27803	3.14313	1.77577	1.99731	2.76511	-0.0263915	-0.295019	2.65303	3.46426	-0.077361	1.83212	4.42984	2.35544	0.607647
HMBOX1	2.65462	0.494822	-0.80958	3.53123	5.40023	-0.735767	0.59832	1.90983	1.98957	1.07297	2.5477	-0.227183	0.296015	0.929412	3.16191	1.19845	0.931872
ZNF768	-0.872647	0.482071	3.76328	-0.624015	-0.548968	1.09286	-0.725875	1.34958	-0.552957	-0.250146	-1.44967	-0.789395	-0.0277327	-0.378211	0.0461687	-0.249171	-0.468975
PRDM4	1.27253	0.478446	-0.80958	2.9476	0.88312	-0.0543127	5.81048	0.189569	1.40011	-0.584412	0.0463597	0.282492	1.50466	0.574099	0.12147	1.11552	3.47232
ZNF583	1.15052	0.477324	3.61351	0.295963	2.15236	1.55779	-0.186395	0.365923	-0.217904	-0.0139874	0.709312	0.979148	0.0837048	1.5911	2.03545	4.69826	-0.399804
TEAD4	2.7652	0.477324	-0.80958	-2.65314	-0.188784	-1.82864	-0.54507	0.147008	-2.30542	-0.239557	0.421485	-0.657174	-0.169411	-0.142958	-0.98854	0.223992	-0.569491
MBD2	-0.98066	0.475981	-0.80958	-1.14221	-1.30152	-1.82864	-2.17384	-1.92535	-0.620155	-2.27876	-1.4264	-2.41839	-0.304988	-2.19343	-0.921786	-1.17888	-0.967957
MYOD1	2.44727	0.475081	-0.80958	1.12375	-0.844524	4.30201	2.00741	6.35224	10.0866	-0.301606	2.68776	3.69281	0.0148398	2.58946	3.58435	2.11446	1.43782
FOXF2	2.36993	0.470474	-0.80958	-1.0437	-0.857754	-1.82864	0.317726	0.0435253	-0.7378	0.454955	2.18257	-0.370764	0.234273	0.37395	-0.494129	-0.868005	-0.911192
ZNF445	0.452031	0.467425	3.00211	0.505011	-0.467346	0.446229	1.18834	-1.92535	-0.899306	-0.466422	1.55759	1.01613	-0.00354204	-0.213893	-0.278625	-0.310346	1.0921
LYL1	3.57748	0.458098	-0.80958	3.31927	0.939976	1.30576	1.56303	4.63821	1.65681	0.828471	2.31864	1.99895	0.625326	2.99946	3.79665	1.96454	0.992278
ATF2	-0.325503	0.458032	-0.80958	1.77989	0.313745	1.3041	1.62452	-1.92535	-0.0313929	-0.301606	2.62919	2.75308	0.290981	0.853133	1.88624	0.738468	2.64793
ZNF34	0.706923	0.454219	-0.80958	1.49852	-0.886679	-0.324846	2.83778	0.684528	1.89795	0.0406919	0.251006	1.09341	0.915579	0.0136	1.07169	-1.16488	-0.108859
OSR2	0.268198	0.452427	0.113018	2.34101	0.751316	0.0507825	3.05221	-0.0260124	1.84576	-0.538154	3.13687	1.62282	0.935061	0.44426	-0.0316671	2.27554	4.16435
ATOH8	0.320666	0.452231	1.41903	-0.77547	-0.178234	-1.82864	0.503108	5.23917	-0.723566	-0.210328	0.208706	1.16525	-0.09593	-2.19343	-0.557493	-0.248441	-0.423852
ZNF490	0.118202	0.449927	-0.80958	-0.36589	-0.704212	1.94027	0.460139	-1.92535	0.269474	0.0688004	-1.08919	1.53742	0.0259541	0.334568	0.190615	0.514116	-0.424419
ZNF30	-0.545961	0.444768	-0.80958	0.678667	2.17347	0.030208	0.828573	-1.92535	-0.563857	-0.539105	0.32167	0.287948	0.352074	0.100228	-0.125995	2.28674	1.18731
ZNF565	0.177654	0.430668	-0.80958	0.645867	0.905677	-0.0659005	-0.195919	-1.92535	1.85402	0.00065894	-0.255814	-0.728804	-0.0574364	-0.431771	0.402297	3.04446	2.19209
HINFP	2.60602	0.43022	2.05095	0.676724	0.258895	-1.82864	-0.0871872	-1.92535	-0.753189	-0.275826	-1.57947	0.417885	0.0482794	-0.00683278	0.768157	-0.625612	0.22439
ZNF239	2.10222	0.427652	3.03238	1.73062	1.63913	1.22996	0.0509958	1.90907	-0.836674	0.0335884	0.0477746	0.36269	0.516095	1.9419	0.122993	2.49273	-0.463735
PAX7	1.32964	0.414479	1.33138	-0.463832	-0.681354	6.50169	3.0779	2.7853	3.44736	0.418929	3.32884	0.78392	0.483729	5.39073	0.372363	3.93348	5.78511
NFATC2	1.34975	0.414286	-0.80958	1.75721	5.48685	-0.704265	2.73533	0.62996	-1.0449	-0.122802	1.90691	1.97717	-0.183056	1.23167	2.59479	0.837444	-0.524595
SPI1	2.01988	0.414255	5.70398	0.260023	0.806973	0.598033	0.548325	3.28199	0.318717	0.672365	1.09787	0.5194	-0.0338217	0.924285	2.2628	-0.272301	1.12668
HNRNPH1	1.18843	0.413582	-0.80958	-0.170017	-0.0699676	-0.0795988	-0.847656	0.0817902	-0.171044	2.14197	0.0192666	-0.416316	0.0135006	-0.468667	-0.524824	1.58816	-0.196271
ZBED1	1.32897	0.413358	-0.80958	0.832569	0.810881	0.0207847	1.97217	1.14921	-0.139498	0.201702	1.99368	0.524348	-0.0778319	1.27434	1.51113	2.1779	-0.198538
ZNF407	-0.727051	0.412943	-0.80958	0.341715	1.4853	-0.18434	0.0134361	-0.232254	0.794243	2.09138	0.454238	-1.00473	-0.131362	-0.522386	0.148178	0.650773	-0.418726
ONECUT1	1.77864	0.411276	-0.80958	1.44896	0.355046	0.623019	-0.186977	0.192521	-0.520129	15.2051	0.835577	-0.427228	0.935591	0.0197606	4.50202	0.606032	5.17467
NFE2	1.00969	0.407753	-0.80958	0.417174	3.90135	1.56206	0.214936	1.32576	0.20043	1.07908	2.72425	5.03392	-0.145372	1.80815	0.642859	1.10081	-0.193552
USP7	-0.00818672	0.406147	-0.80958	0.150451	-0.37906	2.78513	-0.277846	-0.11522	0.647489	-0.252342	1.15807	-0.438206	0.00917636	0.329916	0.73345	1.18037	-0.413088
ZNF585A	0.378818	0.400094	-0.80958	-0.0280375	-0.873509	0.421043	0.534492	3.21069	0.317565	0.215406	-0.247336	0.833979	0.118475	0.277858	-0.498061	1.82702	2.45675
ZNF589	1.18924	0.396309	1.45609	1.21235	-0.130563	2.03758	0.757716	3.31474	-0.176559	0.63224	2.64022	0.566922	0.357653	1.74797	2.01427	1.58682	1.82438
AATF	0.999983	0.394514	2.22764	-0.462367	0.608467	3.44559	0.501558	3.63353	-0.549238	-0.568604	0.0179932	0.516355	-0.0425656	-0.499246	0.368304	1.74186	1.54646
ZNF366	-0.3441	0.393875	-0.80958	2.21619	2.99241	1.61879	2.29802	1.64054	-0.298951	-0.598025	1.43975	0.749075	0.226429	0.94429	2.07517	-0.0131671	1.57342
MTA3	0.340032	0.393872	-0.80958	1.98467	-0.0196563	1.58892	0.359958	1.81182	0.512664	0.832803	0.209277	-0.104666	0.00206237	-0.021254	-0.348578	0.1774	-0.677806
TBL1X	0.671815	0.39272	-0.80958	-0.249507	2.93942	1.29915	-0.0886185	1.17997	-0.234702	-0.575776	-0.450075	1.66362	-0.116597	-0.249731	1.33358	1.80316	1.126
ZNF692	-1.1499	0.391632	-0.80958	2.24338	2.82922	2.53992	3.44671	-0.534593	0.489837	-0.410517	1.86439	-0.0280268	0.314995	0.661096	-0.479781	0.266906	0.54067
ARHGAP35	-0.147232	0.383939	6.45077	1.25458	1.30552	-0.28095	-0.393886	1.05582	0.60812	-0.576632	-1.06839	0.107951	0.0979987	-0.773398	-0.838898	-0.471663	-0.419547
SOX21	3.72085	0.379323	-0.80958	0.321178	-0.708487	13.4101	0.478552	0.428015	14.3557	-0.646241	0.0322841	5.4417	-0.103747	0.68988	-0.12257	2.93279	14.0958
ZNF550	-0.429005	0.377686	-0.80958	0.0985066	-0.215307	-0.257869	-1.07965	2.3729	-0.156939	2.7649	-0.237363	-0.625767	-0.277167	-0.195419	0.550305	1.41917	-0.392213
ZNF596	0.672758	0.375446	-0.80958	2.02689	-0.210055	2.18858	2.00597	1.52315	0.340902	-0.105022	-0.742005	0.945077	0.478105	0.393405	-0.0673801	0.035509	-0.948809
HMGB2	-0.217085	0.364838	-0.80958	0.894827	1.51097	1.3685	1.01427	7.72299	2.46509	-0.0140562	0.886237	0.315168	-0.0461283	0.7998	2.93659	0.209992	-0.928613
ZNF548	-0.666862	0.358403	5.26768	-0.20585	0.613501	-1.82864	0.13339	-1.92535	0.889315	-0.979675	1.65709	-0.509727	-0.0287466	-0.866276	-2.51855	-0.38541	0.283449
CC2D1A	0.902649	0.35817	0.302327	2.72087	0.753148	1.77296	0.157132	4.00278	0.181321	1.01698	2.7111	0.477715	0.0440666	1.39199	1.66219	1.19881	-0.157834
KLF17	-0.93814	0.349135	-0.80958	2.37448	4.662	-0.329759	0.657919	1.91838	-0.207722	-0.713358	1.33068	-0.0284074	0.0371184	-0.19955	0.541252	1.21352	-1.18497
STAT2	1.89687	0.348943	-0.80958	0.970285	1.79877	-0.148216	0.813773	1.41127	-0.247269	0.150344	0.824756	2.06569	0.0936267	0.337272	2.84256	0.51789	1.8451
ZSCAN16	-0.89084	0.348879	-0.80958	0.624469	2.49353	1.30697	0.965974	-1.92535	-1.08517	-0.137375	1.50248	0.909609	0.282547	0.512407	0.941904	0.567866	0.996924
ZNF79	2.71996	0.348046	1.43479	1.07302	3.59675	3.29545	1.14611	1.08952	-0.839751	0.638356	-0.0110808	-0.249201	0.423667	1.31191	0.304869	1.7628	-0.186187
HOXB8	1.83722	0.34577	0.299903	3.57568	-0.343771	-0.0768686	2.0067	-1.92535	-0.620027	-0.51736	2.77825	0.478355	0.856991	-0.283689	1.52655	-0.240343	2.72595
GABPB1	0.347713	0.34263	-0.80958	1.96465	0.613001	-0.332666	1.15178	0.816392	0.99332	0.0565091	0.386548	0.601374	0.275225	0.807239	2.59669	-0.546619	0.48603
ZNF169	-0.792799	0.341578	7.57089	-0.687249	1.68191	0.179581	-0.495162	-1.92535	0.884698	-0.804983	-1.25753	-0.315629	-0.101579	-0.563112	-2.51855	-0.54995	-2.11444
ETV2	1.15063	0.33391	-0.80958	0.677203	0.154754	0.304018	1.45049	15.1992	-0.249706	-0.0130358	1.34643	0.14012	0.80119	1.289	0.336903	0.946984	0.242433
NKX2-5	0.342973	0.328239	-0.80958	0.352725	0.666397	2.18587	-0.416413	3.05115	2.11618	0.884807	7.91748	1.46675	0.575288	1.98037	0.815981	24.5215	-2.11444
ZHX2	-0.894478	0.324877	-0.80958	-0.468664	-1.2419	-1.82864	-1.06928	-1.92535	-1.05849	0.922726	-0.796265	-1.04438	-1.37415	-0.870689	-1.15322	-2.33954	-0.962632
ZNF41	1.6944	0.323307	2.72405	0.683061	1.30364	0.334617	0.255141	0.301848	-0.855268	-0.000667343	-0.148096	0.320497	0.290039	1.05322	0.521441	2.81846	-0.143331
NR4A1	2.79247	0.312086	-0.80958	1.70592	0.490736	1.93389	1.18139	1.87622	0.785652	0.569959	1.90158	1.1318	0.0931111	2.65115	0.814713	-0.0576641	1.31418
OTX2	1.73585	0.311414	-0.80958	0.210465	2.30914	3.03458	3.93142	0.117399	1.79216	-0.122957	2.06626	1.91723	0.219584	2.79594	2.23236	-0.0562033	2.56289
ILK	2.26656	0.309404	-0.80958	1.35722	-0.207097	0.592962	1.64266	0.508973	-2.30542	0.302598	-0.59514	0.400689	0.249575	1.45631	0.398882	0.265416	-0.197545
CLOCK	0.861342	0.304463	1.66535	-1.22961	-1.25692	-0.20722	-0.931946	-0.741698	-0.650547	-0.91887	-1.0964	-1.22141	-0.17889	-0.575044	-0.988921	-0.0451251	-0.695055
MIER1	0.421005	0.302702	0.962245	0.326968	-0.139892	0.58624	0.0283532	2.30821	0.905092	-0.347494	1.53929	-0.394552	0.185731	0.585822	0.885585	1.05561	1.14632
ZBTB48	0.947349	0.300008	-0.80958	-1.37244	1.74328	-0.341588	-0.765879	-0.126285	0.0573978	-0.094397	0.416329	-0.231878	0.0135293	-0.359788	1.19663	0.886202	0.346201
MED	-0.301849	0.300008	1.78134	1.76907	1.25962	2.06354	3.73181	2.57215	1.33531	0.0668329	2.73547	1.75473	-0.0442001	3.79573	3.05358	8.52393	3.35215
PITX3	0.269147	0.299335	-0.80958	-0.611695	1.4519	1.23848	5.29508	1.01702	6.50666	0.480757	0.087685	1.45246	0.718648	3.22403	0.154473	0.826488	2.94538
EOMES	2.52491	0.293531	0.990672	3.6709	0.780206	1.30897	-0.106682	1.9745	1.21771	0.712905	1.38315	3.22837	0.155411	0.942843	6.22888	1.16126	4.77723
MLLT3	0.14536	0.289878	-0.80958	0.589046	-0.656297	0.662741	0.0290872	1.51772	-0.628491	-0.0295806	1.71782	0.356346	0.00986453	0.520388	0.586652	0.169269	0.174322
ZBTB42	-0.960177	0.28972	-0.80958	1.65592	0.857377	-0.152727	1.57297	1.08133	0.715892	-0.447768	0.611902	1.39327	0.327352	0.0195451	-0.680752	1.91322	1.50848
SSRP1	-0.431027	0.286963	3.91193	-0.519102	0.85672	-1.82864	0.532907	0.693004	-0.214313	1.6873	-0.288369	0.362563	0.116778	-0.256042	-0.543724	-0.587342	0.321348
CDC5L	-0.0154637	0.286929	2.64737	0.1111	0.55933	-0.765865	0.39461	0.862622	1.67695	-0.0727516	0.611761	0.345747	0.0271464	-0.213742	-0.0808959	-0.957789	-2.11444
ZNF554	-0.942119	0.286032	-0.80958	0.323375	3.36697	0.307426	-0.0518745	-0.237196	-0.437884	-0.36031	2.57132	0.819895	0.167599	0.914603	-0.395477	1.48784	0.485197
LDB1	1.89608	0.284495	-0.80958	2.97406	-0.0233956	2.11699	1.33813	2.86593	0.839897	0.463115	3.45561	0.208898	-0.114934	2.26638	1.4326	1.47061	0.452124
NFE2L1	1.31781	0.281388	-0.80958	-0.176081	3.66554	1.84225	0.9748	-1.92535	-0.580913	0.910833	3.95028	4.24183	0.131796	1.16658	0.628836	-0.470202	-0.465576
MAF	-0.738775	0.278152	-0.80958	0.160325	2.90029	-0.0710542	1.8902	0.205844	-0.574631	-0.600513	1.70283	2.54674	-0.179479	1.1452	0.123834	0.840366	-2.11444
ZNF331	0.113912	0.276742	-0.80958	1.09903	1.67092	-1.82864	-0.198832	-1.92535	0.144006	-0.216997	1.69519	0.752959	-1.37415	0.73398	0.827707	2.54057	0.220538
MAF1	0.445697	0.273568	2.10141	-1.07782	0.748554	-0.514669	-0.489682	0.892802	0.389377	-0.472423	0.609921	-0.0533436	-0.361849	-0.216597	0.644508	-0.481523	-0.696868
ZNF184	0.591649	0.26924	1.77385	2.54113	3.25873	2.25389	0.445184	0.587773	1.36792	-0.466788	0.708746	1.17475	0.09902	1.00378	-0.135174	1.25281	-0.257924
ZNF660	-0.185234	0.268343	-0.80958	0.188984	2.12071	0.619109	1.72603	0.105589	0.74718	-0.155393	0.707048	0.405136	0.0851621	0.441105	0.326709	0.383482	0.506198
EHMT2	1.70521	0.267222	-0.80958	0.541391	1.72798	-0.0517063	-0.0850044	2.86355	0.474706	0.0268552	1.75354	0.522826	0.05289	-0.0646791	4.98072	0.660025	1.90329
ZNF483	-2.59866	0.265472	-0.80958	-0.703897	-2.46484	-0.0352121	-2.17384	-1.92535	-2.30542	-0.0778844	-2.92081	-0.238561	0.146145	-0.247331	0.0015561	-2.33954	-2.11444
ZNF577	-0.366676	0.26543	1.29769	1.46459	-0.880695	-1.82864	2.42801	1.31062	-0.151424	-0.351894	0.386327	0.0252047	0.91165	0.523694	0.490501	0.689345	-0.157834
FOXK2	0.749713	0.265425	-0.80958	1.95513	-0.366141	1.09834	-0.391705	1.28937	-0.0744821	0.604283	0.676921	1.58761	0.288537	0.574176	0.912592	0.430049	0.359219
ZNF19	0.343781	0.262066	-0.80958	0.874806	-0.774281	3.03167	0.0522776	-0.556583	-0.712154	0.768518	0.959716	1.702	0.325776	1.08131	2.77429	2.06461	0.559692
NANOG	5.30286	0.251964	-0.80958	1.41581	0.659986	4.99734	1.09783	3.48437	8.23736	0.13363	3.69414	10.6577	0.418597	1.19192	1.95107	5.28458	12.0402
SOX11	-0.458432	0.249727	-0.80958	-0.427177	0.411331	0.176774	-0.614963	-0.430968	-0.119363	-0.233515	0.0822442	0.340859	0.138621	-0.186782	0.607003	0.280356	0.704705
ARID5B	0.524269	0.249499	-0.80958	1.20485	0.350038	-1.82864	0.942828	-1.92535	-0.730748	-0.366678	0.77199	-0.0574039	0.0866195	0.572897	1.39727	-0.0627771	-0.460676
ZNF35	0.116046	0.247896	-0.80958	1.1663	1.74665	1.31168	3.85687	0.420967	-0.918413	0.0474985	0.604262	1.05312	0.476766	0.440439	1.21342	-0.258423	1.23244
ZNF182	0.831893	0.244534	2.55802	-0.367354	0.0517932	1.24266	0.077769	-0.281853	0.989263	0.0289686	0.944792	0.823067	0.195771	0.256439	-0.121175	1.48723	0.956333
SALL1	-2.59866	0.240575	8.13116	1.20332	-2.46484	-1.82864	-2.17384	-1.92535	-2.30542	-0.581311	-2.92081	-2.41839	-1.37415	-0.537952	-2.51855	-0.833929	-2.11444
THRB	0.149403	0.239309	-0.80958	0.83667	-0.213719	-1.82864	-1.08629	0.335171	-0.117185	8.98722	1.12666	-1.21849	-0.21713	0.0419252	0.81522	-0.904161	1.03162
ICE1	-2.59866	0.236083	-0.80958	-2.65314	0.156789	-1.82864	-0.16532	-1.92535	-2.30542	-0.600417	-2.92081	-2.41839	-1.37415	-0.440189	-0.371395	-2.33954	0.472196
ZNF2	-1.14209	0.226167	-0.80958	1.16482	1.73612	-0.701057	1.9503	-0.0194348	1.73043	-0.535734	0.946004	0.437178	0.269719	0.228255	-1.36527	-0.458452	0.205962
ZGPAT	-0.34127	0.224373	-0.80958	1.93921	-0.759849	-0.338681	-0.679258	0.422569	0.00802665	10.1475	2.35347	-0.797195	0.0369859	0.0175834	1.52896	0.128033	1.61854
ZNF282	0.428417	0.222805	-0.80958	0.586264	1.2224	1.9123	-0.366185	-1.92535	2.41021	-0.336662	0.180062	0.637222	0.311477	0.446591	-0.316623	0.64566	-0.976795
NFKB1	-0.566984	0.220465	-0.80958	-0.780492	2.00377	-0.213035	1.79071	-1.92535	-0.0272892	-0.354529	-0.118173	0.934291	-1.37415	-0.0907445	-0.347009	0.00691964	-2.11444
NCOR2	1.70465	0.208863	-0.80958	1.11877	1.77513	3.26379	0.741401	3.79074	0.294096	0.0876093	1.10112	1.43369	-0.0224281	1.07539	4.767	1.69189	0.427397
BAP1	4.39078	0.204408	-0.80958	0.385706	0.321515	1.20487	1.12786	0.850858	2.39452	0.233625	0.319767	4.74001	-0.066271	0.656889	6.5832	0.834888	9.48116
MYB	1.30791	0.201046	-0.80958	2.08963	2.90591	0.687626	2.62582	-0.0161966	0.228769	-0.469638	2.64045	1.9379	-0.0404315	1.20537	2.43497	0.925976	-0.408755
NR2C1	1.19412	0.200946	-0.80958	1.80211	-0.192082	0.850358	-0.386345	3.45343	-0.22111	2.9664	1.30189	-1.00701	0.0727087	0.770947	2.32923	0.134729	-0.40547
IKZF1	2.71658	0.200373	-0.80958	2.75411	2.0674	2.0609	0.100408	5.86916	3.13367	0.32224	0.676638	2.12552	0.0139859	1.1479	1.19059	3.92246	1.24426
LEF1	2.83728	0.199603	1.29061	4.43378	0.943227	1.51847	0.214086	1.58608	2.0165	1.22381	1.81798	2.37734	0.169681	1.39064	2.14938	1.84218	0.0836827
SNAI2	0.710427	0.19736	-0.80958	1.16774	0.782113	2.04082	0.676134	-1.92535	0.210944	-1.11325	2.48566	1.62054	-0.188297	-0.288724	0.582086	0.599215	-0.106593
BDP1	-2.59866	0.1967	-0.80958	0.978435	3.46833	-1.82864	-0.57419	-1.92535	-2.30542	-0.190207	-0.732333	-0.255757	0.311131	0.965842	-2.51855	-2.33954	-2.11444
SREBF1	0.860533	0.188446	0.802241	-0.891864	0.829587	-1.82864	-0.708276	-1.92535	-0.716898	0.159538	1.4142	-0.0978199	-0.0207649	0.0443293	-0.0659848	1.1458	-0.448326
GSPT2	1.13917	0.187327	1.61296	-0.458413	1.27394	1.42176	-0.107614	2.10753	0.914969	0.00255289	0.808484	1.42874	-0.0327618	-0.326507	1.09434	2.60656	0.523408
BRD7	1.73598	0.1871	-0.80958	0.170136	-0.310729	0.631239	0.140817	1.02829	1.23361	1.24863	0.177011	0.0262197	-0.0794807	0.313172	1.17588	0.985516	1.17135
JARID2	2.48314	0.179284	1.53398	0.749393	-0.150395	3.57718	0.647343	-0.93376	4.06549	-0.705376	0.206447	-0.108219	0.224053	-0.441325	-0.871162	1.32199	6.60841
DIDO1	1.31303	0.178738	0.0604033	0.209297	0.468564	0.730355	-0.52153	0.35297	0.890294	0.0355688	1.83277	0.895525	0.00371123	0.217811	1.46007	0.510804	-0.466795
PBX1-2-3	1.97843	0.177586	-0.80958	0.992209	0.155732	1.72309	2.37432	1.12027	2.07912	-0.0717177	0.610629	1.39162	0.087135	1.71057	2.72298	6.78959	0.953727
KMT2B-D	2.30201	0.175374	-0.80958	4.40968	3.42714	1.6233	3.83546	3.65139	0.077661	0.951351	4.86506	2.38711	-0.00967485	2.10387	4.31927	-0.0169409	1.5275
NEUROD1	-0.805734	0.174252	-0.80958	-0.885464	-2.46484	0.882862	-0.26561	-0.156846	1.88474	-0.716871	-0.110029	1.70035	-0.0721737	-0.13612	-0.904973	-0.0974385	0.260942
TRIM28	0.755103	0.174031	1.26572	0.849368	1.0025	0.163367	0.902889	-0.147132	0.0525265	-0.0204279	3.21497	0.641536	-0.174312	-0.126654	-0.039785	-0.450783	0.735592
ESRRB	-2.59866	0.170483	-0.80958	-0.528571	-2.46484	-1.82864	1.15607	1.75753	-2.30542	-0.703006	0.148446	-2.41839	-1.37415	-0.0548403	-2.51855	-2.33954	-2.11444
EPAS1	2.19768	0.167811	-0.80958	-0.251557	2.60692	-1.82864	7.30322	4.51804	-0.921106	-0.708312	2.79951	-0.0144501	-0.150465	1.45654	-0.0616722	-0.489315	-1.16945
ZNF318	1.78295	0.16736	0.775082	1.18088	-0.388023	3.79689	0.368302	1.34403	0.962032	0.13604	0.671041	0.816596	0.116116	0.930764	0.23959	-0.67382	0.177495
TCFL5	0.227754	0.16301	-0.80958	0.454083	2.04856	-1.82864	-0.130894	0.776837	-2.30542	-0.0844252	-1.31144	-0.127705	0.267602	0.547045	0.412889	0.0491964	-2.11444
ZNF671	-0.723127	0.161918	-0.80958	-0.688714	-1.03621	-0.478078	-0.498075	-1.92535	-0.121286	-0.507251	2.42267	-0.511377	0.0966555	-0.0310219	-0.0119505	-0.620377	-0.44892
ILF3	1.42104	0.157651	-0.80958	1.63416	2.34801	0.194567	-0.241371	0.747079	1.41204	0.32063	2.63875	1.0582	0.421452	0.721671	1.88556	-0.399468	0.0162525
ZNF207	-0.732981	0.157651	-0.80958	0.087936	-0.71806	-0.020305	-0.266309	1.32098	1.32735	-0.133712	0.450135	1.70074	-0.170735	0.0959654	3.60896	0.92135	2.44565
KLF3	0.150235	0.155284	2.60183	0.696173	7.98794	-1.82864	0.98248	0.662521	-0.0908968	-0.846109	-0.0775588	1.90205	0.11925	-0.209467	-0.490182	-1.18022	-0.369072
E2F8	0.232691	0.154736	-0.80958	0.231661	1.79574	-0.068949	0.158877	-1.92535	0.492018	-0.298162	0.779204	1.74889	-0.129507	0.0159305	0.0868522	0.271045	0.489089
HIC1	-0.390932	0.154514	-0.80958	3.38975	1.03049	-0.374092	3.20007	0.790593	0.289734	-0.594073	1.40473	1.21288	0.268983	0.163199	-0.104535	0.510926	-0.710012
ZNF780A	-2.59866	0.153621	-0.80958	-0.112882	1.54493	1.26409	-0.640846	-1.92535	-2.30542	0.321603	-0.78052	-2.41839	-0.0359174	-2.19343	-2.51855	2.61497	0.0392576
ATM	-0.661067	0.152014	3.75412	-0.5337	0.486238	-1.82864	-0.779022	-1.92535	2.37468	0.302896	-1.00166	4.48893	-0.0360385	0.748251	-0.290048	-0.458481	-0.373658
ZXDB	-0.345987	0.150699	-0.80958	2.53544	1.76191	-1.82864	2.61751	0.380198	-0.0864084	-0.32562	0.216635	0.356853	0.614229	0.452978	-0.0763058	-0.627253	-0.223112
SIRT6	-1.37499	0.149862	0.860326	-0.44264	-0.778799	-1.82864	-0.423754	-0.739603	0.332695	-0.538447	-1.29334	-0.997113	-0.242906	-0.595406	-0.54829	0.823469	0.17081
DPF1	3.94449	0.145345	-0.80958	0.541433	1.03705	1.24717	0.988086	1.38271	-0.656318	-0.186245	2.09965	0.639518	-0.0168638	1.20634	2.43693	1.17513	-0.733833
ZNF558	-0.181865	0.143581	-0.80958	1.65172	0.945792	3.94459	0.215135	-1.12592	-0.12193	-0.364775	1.54805	2.18986	0.197051	0.855687	-0.820689	0.46229	-0.104553
ARRB1	-0.53545	0.143102	0.281426	-0.785868	-0.697984	0.715359	-1.07837	0.105505	-0.274969	-0.418562	-0.94552	1.01892	0.368973	-0.606169	-0.109759	0.359802	-0.414448
ZNF37A	-0.725396	0.138366	-0.80958	-0.525262	-0.671445	-1.82864	-0.59909	-0.129008	-2.30542	-0.819538	0.0190475	-0.721892	-1.37415	-0.36206	-2.51855	0.843121	-2.11444
ZNF189	0.181681	0.134773	0.36454	0.592122	0.499116	-0.494696	1.12137	-1.92535	-0.104105	0.0367398	0.638226	0.396635	0.098431	-0.296538	0.36052	1.30254	0.495887
EP400	1.35151	0.134546	1.07375	0.400014	0.715718	0.270903	-0.398231	-0.160465	0.3082	0.516985	1.27055	0.358883	-0.0491754	0.376652	0.0789881	0.780652	-0.921475
GATA6	3.45418	0.128493	-0.80958	7.50714	0.657665	-0.188851	0.270024	-0.531926	-0.602843	2.06878	1.72461	1.25279	1.03677	0.78049	14.2927	1.65144	1.24279
KDM1A	0.140913	0.127429	2.62414	-0.45333	1.31141	-0.892613	-0.831457	1.61959	-0.215852	-0.727487	0.813091	-0.0598147	-0.11043	-0.607427	0.118173	-0.449687	0.505971
SS18	-0.10518	0.126023	-0.80958	-0.420319	-2.46484	-0.86853	3.67894	1.91305	0.724565	-0.498268	-0.807364	-0.547726	0.0705299	-0.32463	0.516655	0.119755	3.64013
TSC22D4	-0.176879	0.125862	-0.80958	0.0618389	3.02338	-0.490786	0.477119	-1.92535	-0.15463	5.61347	0.508627	1.12951	0.079127	-0.0588191	2.98042	-0.661281	0.173982
ZNF778	0.832702	0.123585	0.252793	1.53522	0.127743	0.000210261	2.23995	-1.92535	-0.279201	-0.341643	0.826171	0.296323	0.706855	0.515268	-0.551912	-0.0930308	1.84329
SMARCC2	1.26768	0.122271	0.608575	2.42695	-0.430178	0.438846	0.279033	1.58075	1.04513	1.80864	0.541238	1.54885	0.207332	0.566586	0.883221	0.220218	-1.35292
DUX4	-0.379074	0.120927	-0.80958	0.725738	-0.0502845	0.169081	-0.836118	-1.92535	-0.758448	0.235272	0.506363	0.409704	0.187836	0.573798	0.123246	1.71	0.319648
ZNF792	-0.413373	0.118363	4.20204	-0.459731	-0.368904	-1.82864	0.548442	0.494375	0.23172	-0.681595	-0.444982	0.132507	0.0383554	-0.00577492	0.215547	-0.727691	-0.445833
THRAP3	0.245557	0.108618	-0.80958	-0.103281	1.12191	-0.139695	-0.496325	0.2669	0.592091	-0.590185	-0.704792	0.882516	0.268279	-0.212835	-0.543921	-0.470567	-0.222019
CBX3	-0.335951	0.107433	-0.80958	1.73958	6.47864	-0.509757	2.13521	1.88034	-0.910847	0.0317497	2.6613	0.637487	-0.150671	0.229472	2.28266	0.581865	-0.417167
MAFF	1.14712	0.10586	-0.80958	-0.0766145	-0.70922	2.22506	-0.83006	0.892326	0.809506	0.384673	-0.137625	2.6213	0.226533	0.892288	-0.725471	0.946132	0.952368
ZNF26	0.183901	0.102947	-0.80958	-0.743149	-0.878639	-0.146612	0.248651	1.22617	0.486882	-0.210621	0.0329915	-0.394872	-0.139278	-0.355602	-0.391672	1.11201	0.727393
NR5A1	-0.358321	0.0988464	-0.80958	0.931275	-0.864207	-0.242431	-0.773689	0.125113	-0.582067	11.489	-0.785512	-0.207262	-0.278226	-0.0897639	0.519666	-0.265241	1.12736
RFX5	-0.423884	0.0927906	-0.80958	-0.142089	0.0994643	2.84947	-0.148952	-0.688184	0.762954	-0.709923	-0.106712	-0.27001	-0.0671598	-0.245524	-0.539538	1.15054	2.29008
SNIP1	-1.31732	0.0908049	-0.80958	-0.687249	-0.902841	-1.03948	-0.835422	1.58422	0.72782	-1.02762	-1.39088	-1.16279	-0.172086	-0.594894	-2.51855	-0.00531694	-0.452092
ZMYM2	-0.46761	0.0895911	4.91411	-0.671476	0.461667	-1.82864	-2.17384	-1.92535	-2.30542	-0.723453	-1.11038	-2.41839	-1.37415	-0.540789	-2.51855	-0.252921	-2.11444
RUNX1-3	4.03026	0.089175	-0.80958	0.407223	-2.46484	-1.82864	2.61913	-1.92535	-2.30542	-0.730332	2.1255	0.73067	0.0668821	0.658702	3.13255	-0.610483	-0.177251
THRA	-2.59866	0.0891425	-0.80958	-0.250279	-2.46484	-1.82864	-2.17384	-1.92535	-0.38163	0.888761	-2.92081	-1.04738	-1.37415	-2.19343	0.740551	-2.33954	-0.252368
ZNF696	-1.10264	0.0879275	-0.80958	0.00780736	-2.46484	0.725272	0.491399	0.213883	-2.30542	0.225743	-2.92081	2.42152	-0.0863619	0.328188	-2.51855	-2.33954	-2.11444
ZNF467	0.30773	0.0870167	-0.80958	0.806252	1.61401	0.599938	0.28268	3.60688	1.18834	-0.0360941	-0.138899	0.524602	0.447535	0.0767114	-0.0964973	0.506325	0.523408
HIF3A	0.90402	0.0845254	-0.80958	-0.602469	5.05567	0.579924	1.18966	0.242882	0.87516	1.19793	3.14277	2.46819	0.238764	-0.208265	1.95496	2.1288	0.299153
ZFP42	-0.273534	0.0838159	1.92816	-0.715866	-0.0281385	-0.270046	-0.468942	-1.92535	-2.30542	-0.267039	0.825571	0.143274	0.211395	-0.0111052	-0.816945	-0.0961432	-2.11444
RING1	1.14942	0.0807392	-0.80958	1.27372	-2.46484	5.0407	4.44744	-1.92535	3.80632	-0.700116	0.94182	-0.824923	0.656942	0.509107	0.339313	0.132198	3.69011
PRDM14	0.148325	0.0795515	1.29455	-0.125729	1.28061	3.35288	0.3234	1.41611	1.28824	-0.194177	0.503109	1.12685	0.151642	0.157563	-0.0720732	0.742485	1.215
REST	2.88141	0.0795489	-0.80958	-0.429796	-0.78686	1.84388	-0.47115	2.89745	0.388991	-0.416742	0.808422	-0.181945	0.0144424	-0.289175	0.519999	1.38804	3.29054
T	2.88128	0.0793246	-0.80958	-0.429796	-0.786982	1.84378	-0.471267	2.89745	0.388863	-0.416888	0.80828	-0.181945	0.0143099	-0.289325	0.519872	1.38792	3.29043
ZNF664	0.7173	0.07686	-0.80958	1.4247	3.33321	-1.00938	1.42356	0.6911	-0.31139	-0.0852846	0.715679	-0.574819	0.286933	0.366131	0.125276	0.165738	0.933572
ZNF764	-1.30061	0.0768292	-0.80958	-0.897386	0.807752	0.681151	-0.47465	-1.92535	0.192352	-0.332861	-0.896637	-1.41321	-0.00208472	0.151469	0.19886	-0.879936	-2.11444
BACH1	0.857434	0.0714797	-0.80958	-0.0371599	3.24717	1.49188	-0.0933961	-1.09192	-0.752292	0.806291	2.67538	2.22532	-0.151658	0.410911	-0.535606	0.554353	-0.150242
MED12	-0.727257	0.0629808	0.545019	-0.139703	-2.46484	3.37269	2.76304	1.78152	-0.270352	-0.64024	-0.137472	-0.58694	0.722365	0.430359	-0.551151	0.586978	1.80519
KDM5A	-1.34387	0.0607051	-0.80958	-1.2611	-1.2662	-1.82864	-1.08956	-1.92535	-1.07773	-0.942437	-1.38169	-1.41301	-0.115332	-0.962067	-0.895587	-1.52524	-0.920795
ZNF425	0.0506391	0.0584976	-0.80958	0.505102	-0.543472	1.31756	0.11463	-0.302033	0.171706	0.17793	-0.412862	0.696302	0.0869911	0.424505	-0.108618	2.26159	-0.403911
ZNF605	1.01413	0.0584314	1.66679	1.24755	-1.50916	1.68728	0.728931	2.37025	0.178245	0.28954	1.11187	-0.795105	-0.0122269	0.255387	0.189093	2.50345	1.84125
TCF3-PBX1	3.90782	0.0575342	-0.80958	0.998214	0.921026	2.84984	3.5614	2.98282	1.67618	-0.469935	1.27457	0.873253	0.134722	3.17452	3.84709	10.4184	2.53951
ZNF302	-2.59866	0.0570622	-0.80958	0.654619	-2.46484	-1.82864	0.588048	-1.92535	-0.171481	-0.588035	-0.877862	-2.41839	0.0743693	-0.343051	-1.21363	-2.33954	3.29375
XBP1	-0.142175	0.0564436	-0.80958	0.138401	-0.639179	0.434736	-0.848586	-1.92535	-1.12633	-0.728366	-0.211402	-1.22813	4.7195	-0.528697	-1.11729	-2.33954	-0.572323
TSHZ1	0.343242	0.0548788	1.70109	2.46643	0.130872	-1.00066	2.61304	-0.255101	0.0308546	-0.524834	1.29247	1.70327	0.487188	0.952928	-0.16759	-0.0574206	-0.693242
ZNF843	-0.722604	0.0539765	-0.80958	4.38482	1.58716	-0.902638	6.85358	-0.0132442	0.94318	-0.18883	2.27452	-0.0686966	1.31249	0.598444	-0.0458733	-0.155083	2.40234
ZNF333	-0.72607	0.0494303	-0.80958	-1.39507	0.0491309	-1.82864	-0.303031	-1.92535	-2.30542	-0.752951	-0.887342	-0.454659	-1.37415	-0.569265	-2.51855	-0.401061	-2.11444
ZNF879	-2.59866	0.046837	-0.80958	-0.327702	-2.46484	-1.82864	-0.603789	-1.92535	-2.30542	-2.27876	-0.423411	0.631741	0.220449	-0.0352301	-2.51855	-2.33954	0.812129
ZNF436	0.24906	0.0412239	-0.80958	-0.509053	1.25602	-0.409727	-0.48677	0.0779912	1.87428	-0.201262	1.80872	-0.380915	0.171567	-1.00781	-0.378607	1.0252	-0.92966
ZNF394	0.305058	0.0378242	-0.80958	0.793706	2.13031	-1.82864	1.11927	1.32384	0.971648	-0.292746	2.64257	0.0582614	0.191163	0.577181	0.509852	0.213157	-0.906292
CTCF	-1.15085	0.0371513	-0.80958	0.0248045	0.0323363	0.47135	-0.615546	-1.92535	2.43521	0.754109	-0.843513	1.8919	0.229741	0.0787593	1.15513	0.20987	1.24573
CHD7	1.3862	0.0337896	0.365228	-0.13437	0.348817	11.321	4.31383	6.70284	6.81539	0.636865	0.14264	5.56059	0.205609	5.49043	2.03152	2.75649	4.52866
SP140L	-0.226407	0.0336924	-0.80958	0.143379	-0.689659	-1.82864	-1.07417	-1.92535	-0.758832	5.71785	-1.09923	-0.778163	0.0797894	-0.478584	0.554998	-0.727813	0.416859
TEAD2	1.16055	0.0311983	-0.80958	-0.418869	-2.46484	0.470365	-0.117646	-1.92535	-2.30542	0.22701	-0.387358	-0.5136	0.0605229	-0.163624	-2.51855	-0.319818	-2.11444
GLI2	-0.790508	0.029976	-0.80958	2.00706	-2.46484	-1.82864	3.41887	0.171502	-2.30542	-0.727771	1.05829	1.61965	0.857988	-0.262657	-0.717877	-0.853153	0.844093
ZNF83	1.1028	0.0279574	-0.80958	1.56725	-0.0666299	0.184594	0.24317	3.93525	-2.30542	-0.656112	-0.42169	-0.515437	-0.025567	0.602644	1.85912	-0.46749	0.230169
DACH1	0.669524	0.0278609	-0.80958	0.279311	-0.0446664	-1.82864	0.245237	4.22122	0.6955	0.155586	1.51402	-0.228198	0.12274	0.748717	0.912233	-0.671142	-0.706612
POU2AF1	0.701057	0.0277605	-0.80958	-0.246974	-0.0282408	1.87766	0.742951	4.82402	0.161959	-0.662127	1.81791	1.59865	-0.277167	1.65797	2.02852	2.78529	1.57047
SETX	0.564696	0.0252933	-0.80958	-0.550455	0.61633	-0.141299	-0.570012	2.17467	-0.42724	-0.10408	0.545133	-0.183408	0.00573179	0.154174	1.61237	1.98706	-0.413088
ZNF585B	-0.34498	0.0220896	-0.80958	0.677935	1.28542	1.52715	-0.833673	1.94461	-2.30542	0.206533	-0.477027	0.335597	0.386546	0.313154	0.335128	-0.957424	0.531565
TCF4	1.00254	0.0214141	-0.80958	5.46974	1.99674	1.08708	1.07153	0.921363	1.24412	-0.161458	1.25986	6.14844	0.079186	1.09837	2.26216	-0.102161	1.13099
PHB2	1.84128	0.0169309	0.771904	1.67975	1.24754	1.26915	-0.23371	1.9408	3.12872	-0.242462	-0.142436	1.05465	0.3251	1.26743	0.0665338	0.726684	-0.185961
ZNF140	1.47125	0.0169309	2.49104	0.425228	1.74922	1.05799	-0.230913	1.25549	0.174655	-0.114463	1.22682	1.38807	0.022907	0.184692	-0.0904089	0.57237	-0.188114
BATF	-0.343093	0.0124478	-0.80958	0.864478	4.3795	2.85154	1.84389	-0.275662	-0.567448	-0.0488058	3.05785	1.2063	0.0242318	1.38598	2.98796	2.50406	-0.939065
ZNF598	-0.932211	0.0111303	-0.80958	0.430871	-0.983392	-0.699152	-1.10727	-1.92535	-0.264071	4.96011	0.28008	-0.809376	-0.175372	-0.427351	-0.0140924	0.702087	-0.221979
TP73	13.2345	0.00834428	3.35737	0.233267	13.8869	2.47207	11.3048	8.54462	1.52071	-0.35892	2.10354	19.9606	0.0754174	2.03243	1.75948	2.70724	1.16455
RUNX1T1	0.938431	0.00799286	0.262096	0.656722	1.67965	1.87548	0.375958	1.60998	-0.108722	0.036008	1.34143	1.32588	-0.0493813	1.81499	0.967043	0.64846	-0.912071
AFF1	0.668874	0.00597168	0.958707	-0.344594	-0.0161145	-0.294949	-0.448843	2.15529	0.55075	-0.456533	0.487557	-2.41839	-0.0501028	0.0102207	0.425477	-0.464783	0.532739
ZBTB8A	-0.882413	0.00485023	-0.80958	1.65462	0.322614	-1.82864	3.90534	2.3043	0.547544	-0.245774	0.426234	0.165547	0.558745	0.301078	0.578107	1.05257	1.4205
PRDM1	2.34482	0.000554327	-0.80958	1.29872	1.94015	-0.241529	-0.563368	-0.779593	-0.413391	0.266921	0.608365	2.47893	0.0854128	1.09304	2.75666	-0.0301514	-0.683158
MBD4	0.75175	-0.000985463	-0.80958	-0.764736	-2.46484	-1.82864	-1.17545	0.964038	-0.56578	5.41316	-0.651523	2.27696	0.0752522	-0.651164	0.294259	-0.691048	-2.11444
CCAR2	0.105805	-0.00169115	1.66741	0.747807	-0.866161	-0.253057	-0.416646	-1.92535	0.127462	3.77108	0.470497	-0.0171147	-0.392983	0.338192	-0.218108	-0.738038	-0.688824
ZNF22	0.125884	-0.00258312	-0.80958	-0.259862	-0.890852	0.447432	0.7736	1.04848	-0.245859	-0.466568	-0.131683	-0.824162	0.514815	0.283182	-0.0784859	1.70078	1.18697
IRF5	0.754628	-0.00261917	2.01725	0.0801873	-0.373931	-0.258494	-1.18931	1.97004	0.741156	-0.458673	1.04553	4.42869	-0.0405306	0.871396	-1.17181	0.725501	-0.465009
GTF2A2	0.242544	-0.00793581	-0.80958	0.538785	0.103399	-1.82864	-0.186713	0.639908	-2.30542	0.126123	-0.426925	-0.712056	0.209604	-0.0301203	0.852267	0.995732	-2.11444
SUZ12	-0.103698	-0.00995635	1.78871	-0.9744	-0.379576	4.55808	1.37259	-0.496317	3.26722	-0.498414	-0.518048	-0.151426	0.217621	-0.429605	-1.18683	0.833305	1.47151
EZH2	1.46221	-0.0126478	1.82553	-0.278969	0.548742	5.37001	0.359375	1.91105	5.10713	-0.500024	0.255472	0.355711	0.506648	-0.430056	-0.595212	1.48105	0.398336
ZNF16	-2.59866	-0.0138969	-0.80958	0.719693	-2.46484	-1.82864	-2.17384	4.90605	-2.30542	-0.552315	-0.936225	-0.519056	-0.264401	-0.233875	1.1978	-2.33954	0.485409
IRF4	2.83862	-0.0140881	1.46403	1.44691	4.93986	2.37058	2.13552	1.05627	0.325898	0.0300754	6.67457	7.07922	-0.0827928	2.41268	6.37288	1.25512	-2.11444
ZNF92	0.635763	-0.0225483	0.997453	0.106707	1.448	-0.112905	0.727066	1.11941	0.0549556	-0.55865	2.40508	1.05668	0.0923019	1.58313	0.241641	1.16771	0.24164
MECOM	0.160453	-0.023675	2.34998	0.0634498	1.25458	0.409851	-0.134617	0.986962	-0.238678	0.415608	0.5099	1.65702	0.0438607	1.98127	1.00813	0.331559	0.172736
RBM25	-0.56631	-0.0241235	1.21942	-0.216354	3.41526	0.589913	-2.17384	-0.255863	-0.236241	-0.00359483	0.842369	-0.565557	-0.0724591	-0.571739	9.22758	-0.0493859	0.413913
ZNF880	-2.59866	-0.0245986	-0.80958	-2.65314	-2.46484	-1.82864	-2.17384	-1.92535	-2.30542	-2.27876	-2.92081	-2.41839	-1.37415	-2.19343	-2.51855	-2.33954	-2.11444
ERF	-1.35775	-0.0259152	-0.80958	1.25019	-2.46484	-1.82864	0.230786	2.10753	-0.743444	-0.677643	-0.735921	-0.819848	12.5806	-0.468517	-0.531674	-0.268041	1.22711
MCM7	-0.527379	-0.036551	-0.80958	0.0354381	1.3207	0.425631	-1.27601	-1.92535	0.365012	-0.668773	-0.54101	-0.460623	0.293318	-0.804593	-1.21033	-2.33954	-0.822333
ZNF274	0.305597	-0.0378688	-0.80958	-0.043017	-0.548764	0.472052	-0.529104	-0.0146728	0.0730443	2.27898	0.676921	-0.928975	-0.326715	-0.13597	0.242653	-0.457478	-0.571303
ZNF830	1.70541	-0.0398581	1.6669	0.468533	-0.370755	0.282642	-0.384331	-1.92535	0.0131506	0.0399007	-0.415692	0.353234	0.228376	0.825794	-0.945668	0.206886	0.265094
SS18-SSX	0.673836	-0.0405001	1.74361	-0.254047	5.03663	4.57007	10.8374	0.156246	0.786422	-0.705239	2.61632	0.89489	-0.148611	1.63633	-0.22242	0.770086	-2.11444
CHAMP1	3.11187	-0.041173	-0.80958	2.79809	1.28599	0.0523864	-0.180801	4.32472	1.26079	0.882172	2.06329	-0.219443	0.19552	1.2116	2.26858	1.85143	1.16852
TAL1	4.23156	-0.0418459	0.117244	2.77265	-0.0472312	1.37338	0.831219	3.73312	0.756414	1.11411	1.74129	1.08593	0.61029	2.1089	1.4638	3.88064	0.274525
TBX2	-0.73042	-0.0419034	-0.80958	-0.215324	-0.892786	-0.491688	2.12558	-1.92535	5.37093	-0.182682	-0.25222	0.400695	0.284622	1.67606	-1.18366	-0.230117	1.85274
SFPQ	-0.562132	-0.0429647	-0.80958	-0.893915	-0.910149	-0.353741	-1.07033	0.995819	-0.85732	-0.225505	-0.324801	-0.217667	0.391727	-0.168146	-0.101571	-0.822675	-0.698001
HNRNPL	-1.5309	-0.0436977	0.502709	-0.179535	0.468564	-0.374192	-0.54775	-0.0121014	-0.637339	0.29808	0.0799615	-0.783619	-0.387021	-0.496465	-0.412393	0.13266	-0.71477
AGO1	-0.544543	-0.0443732	-0.80958	-0.745138	-0.141846	-1.82864	-0.506729	2.34382	0.9955	-0.714529	-0.624151	1.12774	-0.304458	-0.985357	-0.385433	-0.399955	-0.912524
ICE2	-1.43468	-0.0510423	-0.80958	-1.40913	0.179527	0.83313	-0.469175	-1.92535	-0.231111	-0.518755	-1.17046	-0.705965	0.345422	-0.647853	-0.918651	-2.33954	1.00109
E2F7	-0.601418	-0.0518091	-0.80958	-0.750032	0.250299	-0.71291	2.92336	2.19495	0.176065	-0.406326	0.896192	-0.40312	-0.20687	0.764553	-0.125615	1.70151	-0.950622
THAP11	-0.201341	-0.0557887	-0.80958	-0.66527	-0.520491	2.52983	0.252729	-1.92535	0.274347	-0.949028	-1.26348	0.833852	-0.14524	0.329615	1.15023	0.142911	-0.929774
MEF2D	-0.00205144	-0.0625415	-0.80958	-0.318277	0.176833	1.3351	-0.111378	-1.92535	0.467653	-0.0663935	1.79153	0.0582614	0.0701915	0.141936	-1.17605	0.873201	1.25004
ZNF883	-0.392415	-0.0627658	-0.80958	0.168086	-0.640522	-0.225967	-0.499505	0.713851	-0.293437	3.2937	-0.322316	-0.66669	-0.20128	-0.436143	0.149192	-0.680637	-0.114638
ZMYND8	0.903053	-0.0629325	-0.80958	0.274479	6.08002	0.132567	5.59923	1.55257	-0.830134	-0.249881	2.06017	0.021525	-0.0350731	0.311219	1.72136	0.227887	-0.459543
KDM6B	0.525077	-0.0631568	-0.80958	-1.10447	-0.215184	0.782944	0.324099	1.41573	-0.526925	-0.791828	-0.579874	-0.305097	-0.281274	-0.858819	-0.504967	-0.669681	0.320554
TBX18	0.675992	-0.0633785	1.89607	0.679839	0.835327	1.08367	0.354434	0.525794	-0.150655	-0.0620799	0.181397	-0.211576	0.259748	1.04811	0.822197	2.52047	-0.441868
ZNF791	-0.726314	-0.064982	2.2216	-0.246242	0.950906	0.956264	-0.0819418	0.0678007	0.61979	-0.459981	-1.80838	-0.0381174	-0.186394	-0.0803155	-0.99267	1.17586	-0.222472
YBX1	0.748904	-0.0652329	1.82211	-0.321059	1.22423	-0.0622324	-0.413614	1.68395	0.977034	-0.189123	-0.725666	1.2795	0.0749609	-0.52494	1.31023	-0.23377	-0.113278
ZKSCAN5	0.382592	-0.065428	-0.80958	-0.732019	-0.200604	0.64995	0.222895	-0.748069	-0.704202	-0.266188	-0.534313	-0.182773	-0.234904	-0.293241	-0.107096	-0.547656	-0.714458
ZNF280A	-0.951417	-0.0654968	3.01634	0.622126	0.810148	1.52234	-0.725874	1.1137	-0.0766604	-0.492993	1.99523	-0.00962848	-0.0260051	-0.386631	0.0626018	-0.484323	-0.43405
TP63	15.7648	-0.0662968	1.92463	-0.157465	21.2164	-0.406796	3.49678	1.41668	0.509716	-0.468691	-0.708262	22.7036	0.0868844	-0.257845	-0.890259	0.542301	1.21375
ZNF134	2.20213	-0.0697583	1.2459	1.03635	0.467511	0.592921	0.547044	0.451624	0.379247	0.338849	0.805371	-0.0159727	0.285137	0.642696	0.728202	1.74308	0.424111
CBX5	-0.0722682	-0.0702043	-0.80958	0.526056	0.151823	0.563725	0.0915209	-0.727603	-0.353836	-0.305777	1.95753	-0.253388	0.193784	0.761999	1.89575	0.73131	0.00669427
TET2	1.51889	-0.07155	-0.80958	-0.268795	-0.53649	1.05478	-0.211568	0.094457	1.18731	-0.279659	-0.786785	0.327476	0.123064	-0.710443	-0.189477	1.2414	0.00295521
SP7	-0.466785	-0.0820581	-0.80958	3.73982	2.03868	1.4854	3.45409	0.425331	1.55854	-0.468906	1.17081	0.312757	0.0783464	0.798448	0.853043	-0.933257	2.39996
ZNF25	0.764418	-0.0824426	-0.80958	-2.65314	-2.46484	0.0645699	-1.13	3.16197	0.533901	-0.453358	-2.92081	-0.343501	0.114796	-0.199024	-0.371142	0.156806	0.417216
ISL2	-0.376109	-0.0835706	-0.80958	1.79449	-0.778433	-1.82864	-2.17384	-1.92535	-0.935213	9.94104	0.259779	-1.54745	-0.0410348	-0.0624253	1.39778	-0.743517	0.931759
ZNF740	-0.592659	-0.0842743	1.84841	0.256405	-0.387854	-0.959661	-0.167599	1.8096	-0.182457	-0.484513	-0.716961	-0.437572	0.21214	-0.0851237	0.313621	-2.33954	0.0134926
TOP2A	0.994174	-0.0861021	-0.80958	-0.568262	-1.09302	-0.526923	-0.703852	-0.740164	-0.118593	-0.111078	-0.948546	-0.721953	0.241825	-0.0506321	0.60472	0.716146	0.705271
ZNF213	-0.77294	-0.0896264	-0.80958	1.88218	-0.88326	-0.100651	2.55675	0.359542	0.389504	-0.846333	0.419788	0.975849	0.726512	0.36538	-0.612152	-0.754108	-0.263702
BRF2	2.74446	-0.089718	-0.80958	-0.275484	1.28477	1.09885	-2.17384	-1.92535	-0.512177	-0.466929	0.906228	0.366666	-0.032064	-0.470323	0.357778	1.30442	-2.11444
ZNF584	-0.263784	-0.0901393	-0.80958	0.818248	-0.887208	-0.300522	0.108568	2.81115	-0.735877	0.105114	1.8448	-2.41839	0.263366	0.51106	0.293498	1.16969	-0.0141811
SREBP2	-0.108818	-0.0905837	-0.80958	-0.00839509	-0.0269842	-1.82864	-0.497289	0.272014	0.777912	0.221028	1.12067	0.828004	-0.0707754	0.351716	0.798358	-0.499809	-0.947649
OVOL3	0.630912	-0.0917395	-0.80958	2.50105	-1.0781	-1.82864	5.54415	-1.92535	0.286273	-0.566994	0.768939	-0.556675	0.955127	-0.00667647	-0.527995	-0.898927	0.995904
ZNF266	-0.65536	-0.100687	2.1974	-0.279133	0.431503	0.928873	-0.199298	1.15104	1.28931	-0.648963	-1.24792	0.411794	-0.176988	-0.34042	0.560255	-0.702491	-0.94609
SMAD3-EPAS1	1.93079	-0.101136	3.36657	1.06495	3.81124	0.174869	6.95597	1.94139	-0.412492	-0.365566	2.89411	0.411667	-0.0295345	0.0199839	0.0371723	-0.875918	-0.473847
DNMT1	-0.722114	-0.107889	-0.80958	-0.747732	-0.297212	2.21241	-0.504989	-1.92535	-0.226238	-2.27876	-0.826302	-0.121361	-1.37415	-0.0466547	-2.51855	0.617621	-2.11444
SP5	-0.362094	-0.111707	-0.80958	2.44333	-0.910515	-1.82864	-0.777302	0.523032	-0.548084	3.717	0.636449	0.822559	0.182993	0.184536	0.359932	-0.664446	-0.438695
ZNF574	-2.59866	-0.113723	-0.80958	0.722076	0.810026	-0.390757	0.526067	-0.686756	0.135797	-0.0400462	-0.738326	0.37652	0.381982	-0.00472311	0.214913	-0.108492	0.134298
ZNF404	-0.175302	-0.116542	-0.80958	0.809883	-2.46484	-1.82864	-2.17384	1.71583	0.802536	-0.331846	-0.308324	-2.41839	-1.37415	-0.417574	-2.51855	-2.33954	-2.11444
NUP98-HOXA9	-0.426175	-0.116642	-0.80958	4.43373	0.489026	0.669959	4.53582	-0.693994	-1.05862	-1.01995	-0.287379	0.748458	1.01792	0.823541	-0.500147	-1.14954	0.564338
YY2	-0.36735	-0.116642	1.3894	1.29462	-0.0473533	0.37043	-0.0981736	-0.0242029	-0.622976	-0.420918	-0.280162	-0.418853	0.230919	-0.338678	-0.827665	0.172921	-0.306445
SRSF4	-1.13117	-0.117763	-0.80958	-1.11253	-0.879352	-1.82864	-0.911436	0.192045	-0.343449	0.197599	-1.05728	2.03124	0.119295	-0.341383	-0.925211	-0.505384	-0.462602
ZNF816	-0.652443	-0.120007	-0.80958	-0.204635	-0.831618	0.19923	-0.785315	1.06822	-0.382869	-0.936124	-0.166026	0.748627	-0.00403129	-0.525622	-0.871268	0.614578	0.631301
ZNF547	0.12211	-0.123308	-0.80958	0.973361	0.6651	-0.276739	-0.707462	0.0996952	0.270116	0.0712887	0.945216	0.295815	0.0649255	-0.213292	-0.558254	0.138163	1.04686
GTF3A	-2.59866	-0.130229	-0.80958	-2.65314	-2.46484	-1.82864	-2.17384	-1.92535	-2.30542	-2.27876	-2.92081	-2.41839	-1.37415	-2.19343	-2.51855	-2.33954	-2.11444
ZFP69B	-1.33659	-0.135037	-0.80958	0.273893	1.67091	0.169281	1.30049	-0.21854	-0.524617	-0.597371	0.836709	-0.0284075	0.00959957	0.310468	0.123754	0.546561	0.458356
ZNF141	0.431667	-0.136896	-0.80958	-0.681977	-0.559491	1.4543	-0.819342	-0.78882	0.309486	-0.57246	1.01464	1.49713	0.0197107	-0.10885	-0.381642	0.0556147	-0.200378
ZNF284	-2.59866	-0.140545	-0.80958	-0.17557	-2.46484	-1.82864	2.31096	-1.92535	-2.30542	-2.27876	1.25846	-2.41839	-1.37415	0.167705	-2.51855	-2.33954	0.634557
ZIK1	-0.338661	-0.144942	-0.80958	-1.11103	-0.399929	-1.82864	0.643762	-1.92535	-0.671629	-2.27876	-1.16337	-0.0680027	-1.37415	-2.19343	-0.714189	-1.01386	-0.618688
ELF5	-2.59866	-0.151799	-0.80958	-2.65314	-2.46484	-1.82864	-2.17384	-1.92535	-2.30542	-2.27876	-2.92081	-2.41839	-1.37415	-2.19343	-2.51855	-2.33954	-2.11444
CDK6	-0.87103	-0.153912	-0.80958	-0.656776	-0.280218	-1.82864	-0.729138	-1.92535	-0.181816	-0.253074	-1.06669	-0.244887	-0.0127568	-0.486468	1.1947	0.36528	-0.47328
ZNF18	-0.768224	-0.154329	1.7961	1.38495	-0.389	1.22996	1.29991	0.689957	0.028418	-0.532152	1.61163	-0.102895	0.115983	-0.36505	-0.499132	-0.587099	1.90885
GATA1	2.9824	-0.156794	0.00582282	2.46775	-0.245371	0.630938	0.64362	2.1718	0.342698	0.691174	1.12609	-0.169003	0.409235	1.78172	1.4272	3.61018	-0.304633
FOXL2	1.19061	-0.158145	-0.80958	1.00415	1.06165	-0.372588	4.32545	1.68519	-0.503458	0.294128	3.25155	0.516862	-0.0348672	2.81411	2.36418	2.29919	-0.41748
NR2F6	1.08314	-0.161058	-0.80958	1.75474	-0.774769	-0.21935	-0.294046	2.43964	-0.533081	8.53822	1.15984	-0.787425	-0.158414	0.571544	0.485428	0.0029023	0.604135
CSNK2A1	-0.980121	-0.161731	-0.80958	-1.41443	-1.07014	0.817453	-2.17384	-1.92535	1.86718	-0.515388	-0.769738	-0.526917	2.11205	-0.434941	-1.1914	-1.94e-05	-0.409209
DNMT3B	-0.92116	-0.162182	2.44134	-0.625418	0.0356338	-0.0623326	-0.259434	4.01428	-0.739597	0.267268	0.0754337	-1.2341	0.193415	-0.442003	1.85327	0.273115	-0.915923
PAX8	0.184575	-0.164459	-0.80958	-0.175246	0.0568006	2.60527	-0.172959	-0.119124	-0.240729	-0.422368	-0.249458	-0.786984	-0.0205733	0.0976799	-0.505545	0.517282	0.912457
ZNF304	-0.483624	-0.171411	-0.80958	-2.65314	-0.00756712	-1.82864	-0.931545	-1.92535	-2.30542	-2.27876	-2.92081	-2.41839	-1.37415	-0.365882	-2.51855	-0.137598	-2.11444
ZNF77	1.96073	-0.172439	-0.80958	-0.290271	-0.730453	-1.82864	-0.100256	-1.92535	0.176661	0.000731466	0.357621	-2.41839	-1.37415	-0.884976	-2.51855	-2.33954	-2.11444
ZNF416	-2.59866	-0.173784	6.80354	0.0795357	1.99553	-1.82864	-0.994121	-1.92535	2.36189	-2.27876	-2.92081	0.00164576	-1.37415	-0.706322	-2.51855	1.22001	-2.11444
ZFP69	-0.721623	-0.174743	-0.80958	-0.214589	-2.46484	-1.82864	0.149074	-1.92535	-2.30542	-0.56161	-0.779529	1.15049	-0.0457946	-2.19343	-0.916104	-1.28036	1.35769
ZNF280D	-0.182539	-0.180001	1.69647	0.165157	0.949089	-0.36537	0.531859	-1.18972	1.37305	-0.719876	0.215141	1.12799	-0.156957	0.308664	-0.13416	0.170851	0.323727
ZNF276	-0.527563	-0.180126	-0.80958	0.184884	0.271767	-0.370282	-0.962095	-0.561154	-0.739725	3.65976	0.538974	-1.01158	-0.235281	-0.292481	0.514291	-0.671994	-0.269481
GATA4	2.37571	-0.18035	-0.80958	3.66511	0.179276	1.3379	0.588029	1.687	0.771288	2.19692	1.68775	1.21403	1.07031	1.73153	8.43101	3.74139	-0.108632
SOX13	-0.95007	-0.183978	-0.80958	2.8185	0.442821	0.443221	-2.17384	-1.92535	-2.30542	9.55245	-0.607251	-0.977192	-0.0269325	0.363812	2.34393	-1.15477	3.58832
ZNF85	-0.472192	-0.186534	-0.80958	-0.601312	-2.46484	-0.169249	-2.17384	-1.92535	-0.209568	-0.3724	-2.92081	-0.525589	0.0478522	-0.494736	-2.51855	-0.392661	-2.11444
ZNF148	-0.463686	-0.18977	2.80629	0.591683	0.466854	-0.496099	-0.414779	1.2171	1.53174	0.448322	0.246337	-0.587	0.0691317	-0.0530326	0.704283	0.788686	1.19834
SMC4	-2.59866	-0.201246	-0.80958	-2.65314	-2.46484	-1.82864	-2.17384	-1.92535	-2.30542	-2.27876	-2.92081	3.62063	-1.37415	-2.19343	1.65494	0.372551	-2.11444
ZNF23	0.108081	-0.202789	2.92755	1.01516	0.138227	-0.530732	0.682546	1.55804	0.343213	-0.171819	-0.598536	1.4998	0.173808	0.288741	0.951843	-0.159631	0.279937
ZNF513	-0.190085	-0.205798	-0.80958	0.567708	-0.891809	-0.216543	1.12863	-0.181598	-0.133087	-0.729537	1.58787	0.400822	0.482889	-0.279859	-0.614055	-0.00342805	-0.653105
ZNF423	0.139431	-0.206022	2.55261	0.854201	0.14909	0.696748	0.652827	2.65883	-0.0967953	-0.852188	-0.93767	-0.179281	0.461613	-0.522536	-1.17149	0.382752	-0.563712
ZNF652	0.820709	-0.207308	-0.80958	0.41117	0.106548	-1.82864	-0.97305	0.0844569	0.136182	6.99645	0.19017	-1.23118	0.132146	-0.0854064	1.81068	-0.10277	-0.193099
NR2F1	-0.548451	-0.209065	-0.80958	-0.350158	-0.181436	-0.0740617	-0.0136835	2.5771	-5.24e-05	1.12209	1.61894	1.40747	-0.244289	0.59837	-0.491451	1.48361	0.817679
NR3C1	-0.577899	-0.209387	-0.80958	-1.37665	0.472228	-0.226769	-0.0625132	5.15113	-0.898921	-0.943461	-0.147875	-1.01234	0.797644	-0.881207	-1.18633	-0.922787	0.213326
ZNF398	-1.36745	-0.209611	-0.80958	1.50043	-0.429568	1.26337	2.33614	-0.181026	-0.219442	-0.58734	-0.0786285	0.595918	0.00151808	-0.26115	-0.511689	2.11337	0.214686
ELF4	2.25801	-0.21163	-0.80958	0.357045	0.664749	3.32101	0.567519	0.142817	0.769878	-0.205887	1.13466	1.54555	0.22715	0.641109	1.27477	-0.0019672	-0.405016
CBX7	-0.214548	-0.211794	-0.80958	-0.0291054	-0.447419	8.50086	0.85934	-1.92535	4.3664	-0.701287	-0.273795	0.975209	0.511179	-0.254689	-1.03262	0.341176	3.214
FOXP4	-0.254484	-0.212524	-0.80958	1.83218	-0.874833	-0.211431	-0.910853	-1.92535	-0.934187	10.6452	2.20576	-0.789329	0.0455239	-0.120794	1.20982	-0.740717	0.461755
ZNF133	-0.61422	-0.212691	0.23402	0.545052	-0.866772	0.59252	-0.110411	2.17723	-0.706896	0.16188	-0.613759	0.176983	0.19028	0.366588	-0.371053	1.15505	-0.145937
ZIC5	-0.0300176	-0.213588	-0.80958	-0.458706	0.89751	2.36924	1.2505	-0.250149	0.680702	-0.100777	-0.27422	0.90263	0.129761	-0.499697	-0.0564718	2.60486	-0.296588
HEXIM1-CDK9	-0.336807	-0.222755	-0.80958	-0.914754	-0.902963	-0.739499	-0.471855	-0.0869337	-0.722925	-0.592014	-1.12935	-0.11495	0.304795	0.0427555	-0.440785	-0.471629	-0.389068
ZSCAN30	-0.36991	-0.228004	-0.80958	1.3829	-0.0169226	-0.788721	1.56626	0.553022	-0.5586	-0.719876	-0.458141	-0.777909	0.614205	0.09664	-0.99057	-0.44847	-0.709558
USF2	1.69225	-0.232208	2.37488	0.435144	1.17027	1.59336	0.776129	0.995438	-0.712538	-0.0606162	2.19153	1.47449	-0.107853	0.973891	1.33434	1.80061	-0.454784
ZKSCAN1	-0.364789	-0.236693	2.90576	-0.475694	-0.449006	-1.82864	-1.0765	1.48649	-0.242012	0.156171	-1.48391	-0.223757	0.0894607	-0.505857	-0.694705	-0.745343	-1.24211
ZNF281	1.55669	-0.236693	-0.80958	0.745171	2.11282	-0.127641	-0.862921	1.67483	-0.270609	-0.000374595	0.683492	0.560958	-0.284983	-0.0333488	-0.536621	0.550944	0.282683
TOX2	-0.337298	-0.243235	-0.80958	-0.433664	-0.734032	-1.82864	4.04183	-1.92535	0.585166	-0.2891	-1.58923	0.302286	1.01159	1.29056	-0.836107	0.803685	0.261808
PHIP	0.437874	-0.245628	-0.80958	-0.298842	-0.0333351	-1.82864	-0.584663	-0.545164	0.0211066	-0.902042	0.123975	-1.17541	0.11084	-0.362493	-0.989611	-2.33954	-0.183088
GATAD2A	-0.938481	-0.249512	-0.80958	-0.21231	1.25638	-0.249472	-0.491897	0.234243	-0.745751	-0.457209	-0.778991	0.74395	0.168387	-0.104428	-0.662741	0.427064	-2.11444
RORB	-0.580998	-0.251109	-0.80958	-0.314323	-0.394984	1.59169	0.672522	-1.92535	0.353726	-0.472057	0.750271	1.54796	0.324128	0.358769	-0.833119	1.46708	0.603568
ZSCAN23	-0.900273	-0.253518	2.83334	0.987231	-0.214085	-1.82864	0.644086	-0.591239	0.337568	-0.831842	2.06852	-0.168876	0.0118518	0.387244	-0.979788	-0.743638	-1.27327
ZNF561	-1.15233	-0.253803	-0.80958	0.857277	0.399419	0.727448	4.13432	0.78345	0.672116	-0.643895	0.173553	0.435021	0.717241	0.15238	-0.382896	0.271167	-0.922155
YBX3	-0.795899	-0.255153	6.99297	0.111251	-0.335948	2.26405	0.358046	-1.92535	-0.557829	-0.956547	-1.5078	-0.112539	0.137554	-0.847494	0.2324	-0.609177	-2.11444
SUPT16H	-0.99737	-0.258513	-0.80958	-0.624686	0.862658	-1.02743	1.19522	3.55016	2.17107	-0.278616	0.782034	1.93714	-0.0453334	0.0216403	-0.00863827	0.505935	0.356613
ZNF781	0.823269	-0.25855	-0.80958	-0.796119	0.582677	-0.234612	-0.974099	2.07792	1.55045	-0.258494	-0.770372	-0.130242	-0.030907	-0.305244	0.490802	-0.322033	0.294014
TRIP13	0.932731	-0.264831	-0.80958	-0.311304	-2.46484	0.963158	0.0537015	-1.92535	0.761237	-0.614313	-1.11986	-0.720497	0.0655573	-0.444853	-0.816402	-2.33954	-0.0712691
ZNF493	-2.59866	-0.272362	7.10686	0.841679	-2.46484	-1.82864	-2.17384	-1.92535	0.124929	-0.577359	-2.92081	-2.41839	-1.37415	-0.38985	-2.51855	0.323687	-2.11444
ZBTB6	-0.178496	-0.277969	-0.80958	1.01267	-0.110269	0.411655	0.268077	0.194521	-0.240601	-0.422235	0.281073	-0.421137	-0.118717	-0.342885	-0.703584	0.545588	0.559806
POU5F1	0.304115	-0.279821	-0.80958	-0.506257	0.26505	6.74613	-0.776484	1.28737	4.86856	-0.418645	1.23553	5.43038	0.00596345	0.004284	-0.316116	1.30096	3.7845
MYBL2	-1.30027	-0.280048	-0.80958	0.429846	-1.23076	-1.82864	-2.17384	-0.155418	0.341798	6.37336	-1.21383	-1.02414	-0.0430811	-0.0665558	0.581658	0.123651	-0.27424
ZBTB12	0.524808	-0.281334	1.79649	1.55301	-0.317446	0.921846	0.197188	0.328028	-0.156041	-0.422382	0.669201	0.0168302	0.321669	0.85704	-0.547402	0.545466	0.318968
ZNF629	-1.14195	-0.281391	-0.80958	1.20793	0.265905	0.472052	0.7076	-0.758555	-0.505125	0.952961	0.0771316	-0.537956	0.166574	-0.442905	-0.109482	-0.680029	0.445439
CDK2	0.222633	-0.284187	-0.80958	-0.832098	-0.828442	-1.82864	-0.463232	0.482412	-0.0415222	-0.745985	-1.11917	0.456331	0.181295	0.275807	-1.09716	2.31729	-0.139506
ZNF488	0.106129	-0.284411	3.39678	3.24606	-0.692141	-0.27957	1.74961	-1.92535	1.04287	-2.27876	0.167005	-0.444188	0.450093	-0.797982	-0.386934	-2.33954	-0.241182
TFEB	2.66854	-0.285466	2.96425	0.526056	3.35273	2.08886	5.43348	4.85818	-0.57604	-0.159272	1.51337	1.39327	0.44203	4.85811	1.21532	1.53855	0.292654
SNRNP70	0.190774	-0.286975	-0.80958	0.183212	1.58351	-0.140898	-0.612048	4.46227	-0.113079	-0.2058	0.649619	-0.792567	-0.135171	0.127958	0.200255	1.83043	-0.216807
SOX3	1.04613	-0.287011	-0.80958	-0.0267753	-0.55827	12.7813	-0.0798461	-1.92535	18.1339	-0.313887	-1.81447	5.48756	-0.289175	1.81289	-0.934506	2.09362	4.45416
FOXS1	-0.524954	-0.28826	-0.80958	-0.938199	2.11034	-1.82864	0.230425	1.04632	-2.30542	-0.657649	-0.444518	1.02068	-0.142814	-2.19343	-2.51855	-0.25353	-0.306328
ZNF395	-0.131331	-0.298736	-0.80958	0.754484	1.09918	0.61494	0.126865	1.90149	-0.751394	-0.0392962	0.478649	-0.731469	0.369167	0.616029	-0.652086	-0.460219	-0.44926
HOXA9	0.115507	-0.300275	-0.80958	4.484	0.378562	0.816114	4.41201	0.455338	-0.921876	-0.831111	-0.208004	0.905802	0.928281	1.31934	-0.368262	-0.972884	1.92741
ZNF101	-0.329276	-0.302353	-0.80958	0.873489	-0.365775	-1.82864	-0.112193	-0.192074	1.27541	-0.247608	-0.717176	2.04063	0.395922	-0.0482244	-0.416579	-1.15818	0.449405
ZNF766	-0.400302	-0.305431	-0.80958	-0.158448	0.0458087	-0.288368	0.745596	-0.38956	-0.257529	0.830658	-0.0163161	-0.204344	0.230375	-0.134862	-0.244561	-0.317164	-0.338991
ZNF776	1.36392	-0.30608	2.12828	-0.720157	1.20871	-1.82864	0.70053	-1.92535	-0.279969	-0.485061	-0.0276791	0.420676	-0.148424	-0.844639	-0.551395	-0.383584	-0.395299
ARID3A	-1.34023	-0.3079	-0.80958	0.0416722	-0.340549	-1.15387	-0.554627	-1.92535	-0.824619	4.6434	1.5786	-0.220966	-0.153248	-0.0381571	1.23873	-0.730612	1.59045
CIITA	0.0311716	-0.308449	-0.80958	-1.02755	0.656811	1.80668	-0.266518	-1.92535	1.47244	-0.398925	-0.711062	1.9203	-0.028493	-0.117722	0.043867	0.464159	0.693419
CREB3L1	-0.688439	-0.311901	-0.80958	0.160152	-0.153692	0.69097	-0.0659272	0.482548	-0.403381	-0.467804	-0.083643	-0.638201	-0.0752799	0.01766	-0.876363	-0.557332	-0.373377
RUVBL2	-1.68661	-0.313246	-0.80958	0.0193867	-0.0280834	-0.343693	0.520199	-0.13238	0.565241	-0.665265	-0.481191	-1.54301	-1.37415	-0.282711	-0.554806	-0.643201	-2.11444
PCGF1	0.384708	-0.315938	-0.80958	-0.220816	0.0379075	-0.352315	0.642216	-0.929665	1.91335	-0.861625	0.413217	-0.112279	0.0934109	-0.532677	-0.559245	0.0269474	2.47799
HSF2	0.176172	-0.318252	-0.80958	-0.39402	-0.399232	-1.82864	-2.17384	3.91019	0.448796	4.23652	0.0255789	-1.56661	0.00745408	-0.625623	0.864815	0.215164	-0.216467
ELK1	0.104187	-0.327417	-0.80958	-0.173385	-0.801414	-0.780701	-0.753878	0.119875	-1.27322	-0.881321	-0.27139	-0.826953	0.0470403	-0.107571	-1.60479	-0.725743	-0.30112
NFE2L2	0.530872	-0.328314	-0.80958	-0.787814	4.02447	-0.485473	0.639192	0.115113	-0.720233	0.454109	2.55378	2.66857	-0.0624433	0.746013	-0.168224	0.825417	-0.967391
INSM2	-0.384194	-0.331233	1.33009	1.75138	0.942372	-1.82864	1.62406	0.143103	0.838486	-0.943608	2.14209	0.595664	0.120561	0.362225	-0.892542	-0.922787	0.36783
ZNF175	-0.758252	-0.331454	-0.80958	1.16027	-0.210421	-0.48437	-0.853133	-0.251482	-1.10761	4.62781	0.678116	0.170639	-0.0464076	0.123162	1.23695	-0.0509685	-0.303386
FOXJ3	-1.18299	-0.331679	-0.80958	1.18352	-2.46484	-1.82864	-0.980858	-1.92535	-0.762038	14.9253	0.960565	-1.20352	-0.11938	-0.0585186	3.27781	-1.16183	0.886976
KLF16	-0.0385074	-0.332127	-0.80958	1.36127	-0.212864	-1.82864	0.14338	0.152532	-0.118339	-0.232678	0.176587	-0.423548	0.207523	-0.11884	-0.6034	-0.908787	-0.390513
ZC3H11A	-0.0151942	-0.332516	-0.80958	-0.441865	1.32948	-1.82864	-0.72028	-1.92535	1.08429	-0.115341	-1.0773	-0.967168	0.0247617	-0.111646	0.302459	-0.314729	0.243226
ZNF518A	-0.00137765	-0.333924	-0.80958	1.47177	0.54317	0.20359	0.94108	-0.18436	0.920995	-0.0758391	1.36604	1.42709	0.5279	0.362525	0.618052	-0.668585	-0.403203
ZNF223	-0.869683	-0.335526	2.21336	-0.10123	-0.715835	-0.264309	-0.606455	-1.92535	0.595425	-0.538936	-1.1972	-0.726647	-0.160745	-0.805701	-2.51855	1.45996	-0.0165605
ZKSCAN2	0.190369	-0.337323	-0.80958	-0.137067	-2.46484	-1.82864	-0.845793	-1.92535	0.0430299	-0.642289	-0.0781302	-0.435288	-0.0268053	0.0252608	-1.52374	1.1755	1.15126
ZNF329	-0.986773	-0.339757	-0.80958	-1.25455	-1.02876	-1.82864	0.0308606	-1.92535	-0.568987	-0.318699	-1.17356	0.802366	-0.0922371	-0.606756	-0.651849	0.675387	-2.11444
KAT2B	0.0506391	-0.340685	2.27144	-0.396656	-0.861418	-1.82864	-0.180419	-1.92535	-2.30542	5.99558	-0.192085	-1.34437	0.132856	-0.687453	-0.0641528	-0.0132299	0.208301
ZNF473	-2.59866	-0.340942	-0.80958	-0.204049	1.28411	-1.82864	0.674887	-0.122828	-1.03387	-2.27876	-0.703224	-1.15606	0.0276597	-0.556952	-0.875327	-0.699414	-2.11444
ZNF645	-1.06379	-0.347353	2.75221	0.0819609	-0.707408	-1.82864	-0.497143	0.204349	1.44748	-0.874675	-1.30443	-0.513787	-0.215164	-0.758293	-2.51855	-1.30215	-2.11444
TP53	13.5853	-0.349179	3.85291	0.748394	8.72603	-1.15286	2.90377	1.6174	1.42602	0.0268552	-0.0806094	11.1351	-0.146014	0.493265	0.0576081	0.597876	0.452578
ZSCAN21	0.309235	-0.352992	2.44645	1.18396	3.98221	0.204692	1.48933	1.57665	-0.0688396	-0.522121	3.21186	0.519781	0.234908	0.583492	0.0554518	0.733842	0.498267
ZNF789	0.319697	-0.355011	-0.80958	-2.65314	0.782495	1.04138	-2.17384	1.06755	-0.0241278	0.275445	0.406528	-2.41839	-0.272747	-2.19343	-2.51855	-2.33954	-1.09218
CTBP1	-0.229617	-0.356638	-0.80958	-0.977915	-0.869317	-1.82864	-1.19412	0.417235	-0.624772	-0.849769	-0.912841	-0.548741	-0.404509	-0.769795	-1.3706	-2.33954	-2.11444
RYBP	-0.231504	-0.362918	-0.80958	-0.567998	0.511716	1.23757	0.733552	0.0504495	1.16059	-0.930796	-0.186573	0.0915719	0.140866	-0.293155	-0.555186	-0.636749	2.38717
ZNF155	-2.59866	-0.363092	9.83832	0.448896	2.49092	-1.82864	-2.17384	-1.92535	-2.30542	-2.27876	-0.426524	-2.41839	-1.37415	-0.640505	-2.51855	-0.83332	-2.11444
NCOR1	2.28232	-0.375422	0.613096	2.7444	-0.0200981	1.77045	0.678231	3.14988	0.447519	0.563664	0.711434	-0.305604	0.23192	0.148848	0.329246	1.03732	-0.310978
ZNF324	-0.920217	-0.375422	1.2914	0.373184	-2.46484	-0.485774	1.31844	-0.183217	-0.764347	-0.602055	0.213443	-0.180042	0.123078	-0.287222	-1.16857	-0.666516	-2.11444
DRAP1	-0.907145	-0.376195	-0.80958	0.0653536	-0.690636	0.369628	-0.826679	-0.261863	-0.305747	4.23998	-0.624937	0.0274886	-0.121632	-0.0300431	-0.0713122	-1.14345	-0.30044
CTCFL	-0.972709	-0.376867	-0.80958	-0.896843	-0.249279	-0.129947	-0.82866	0.520937	0.305893	0.0368086	-0.284549	-0.0237127	-0.0316285	-0.665898	-0.820562	-0.983597	-0.153982
ZNF529	-0.936507	-0.379527	-0.80958	-0.528032	-2.46484	0.828318	-0.464397	-1.92535	-0.681247	-0.0104381	-1.36032	-0.587641	0.158037	-0.26446	-0.236967	0.203998	0.28243
RREB1	1.22529	-0.380007	-0.80958	-0.153951	-0.213108	-0.36116	-0.349951	-0.216254	-0.0555014	-0.420332	-0.745543	-0.915779	0.0935086	0.462969	0.755163	-0.0529163	-0.695848
PAXIP1	0.234578	-0.381032	-0.80958	3.84343	-0.20576	-0.332165	-0.92705	0.176617	-0.60964	15.5912	1.50229	-0.537321	0.0692641	0.153883	1.91016	0.211331	1.99331
VDR	-0.71654	-0.381253	-0.80958	-0.202631	0.975245	0.696448	0.174496	0.183188	-0.218545	0.306569	0.709736	-0.181565	-0.117849	0.701533	0.579803	-0.836553	-2.11444
PRDM10	-0.935849	-0.38148	1.3371	-0.29855	0.527715	-0.380708	-0.615546	0.20994	-0.419539	1.65272	0.179213	-0.272167	-0.0367219	-0.592775	0.083047	-0.54528	1.89469
ZBTB7B	-0.946225	-0.381705	-0.80958	0.2321	-0.969225	-1.82864	-0.822599	-0.567821	-0.647085	3.52689	0.177515	-0.389603	-0.323801	-0.273922	-0.964877	-0.688307	-0.911504
ZNF341	-0.934771	-0.382375	-0.80958	0.213105	-0.750323	-1.82864	-0.381684	0.219273	0.351161	-0.478351	-0.0834393	-0.0629868	-0.170603	-0.67882	-0.897489	0.513726	0.21106
ZNF292	-2.59866	-0.38373	-0.80958	0.62968	-2.46484	0.978463	-2.17384	-1.92535	1.1649	-0.512273	-2.92081	-2.41839	-1.37415	-0.268143	-2.51855	-0.0572224	-2.11444
MCM2	-2.59866	-0.384046	7.3292	0.368502	1.8129	2.99317	0.0169556	-1.92535	3.95444	-2.27876	-0.994658	3.32909	-1.37415	1.66863	0.482548	-0.612552	-2.11444
ZFP64	-0.915231	-0.385515	-0.80958	-0.541461	-0.396084	-0.224663	-1.10459	-1.92535	-0.637467	-0.592756	-1.24205	-0.997874	-0.12699	-0.7577	-1.18493	0.378491	-1.30986
PLRG1	-0.800346	-0.393663	2.34535	-0.209511	2.31843	-0.283981	-2.17384	-1.92535	2.16009	-0.903428	-0.994317	4.50912	0.194363	1.4708	-0.547971	-1.38061	0.70969
BICRA	0.104726	-0.39683	-0.80958	-0.581062	3.02935	1.33716	2.90518	0.955448	-0.706126	-0.570214	1.41788	-0.763317	-0.148743	0.183334	-0.0574865	-0.0446382	-2.11444
COBLL1	-1.21577	-0.399304	-0.80958	-2.65314	-2.46484	0.643811	-2.17384	-1.92535	-2.30542	-0.162163	-2.92081	0.417486	0.507964	-0.572726	-2.51855	-0.769335	1.98986
REPIN1	-1.33268	-0.400583	-0.80958	-0.287643	0.726428	-1.82864	-1.09632	-1.92535	0.0343096	-0.646241	-0.780135	-0.192036	-0.137953	-0.441093	-1.18868	-1.48555	-0.489256
ZNF10	-0.0438977	-0.404907	-0.80958	1.14055	0.854277	1.26658	2.48336	-1.92535	0.180039	-0.296044	1.65358	0.283127	0.709401	0.307763	0.38943	2.70518	0.928247
KLF13	0.628914	-0.410414	-0.80958	1.45028	-0.204539	-0.0161948	0.37153	0.350875	-0.105131	-0.296844	-0.549102	-1.39576	-0.036457	-0.355657	-0.475849	-0.689768	-2.11444
NFATC3	0.306271	-0.412209	1.47016	0.0234865	0.692004	0.550628	-0.154929	0.749936	0.827328	-0.362794	-1.25111	0.750979	0.00543351	0.233665	-1.18239	-0.544671	-1.26749
NUFIP1	-2.59866	-0.412764	-0.80958	-2.65314	-2.46484	-1.82864	-2.17384	-1.92535	7.79589	-2.27876	-2.92081	-2.41839	-1.37415	-2.19343	-2.51855	-2.33954	-2.11444
ASXL3	3.29124	-0.413108	-0.80958	1.10254	0.14732	2.76205	1.5976	1.0194	3.323	-0.378319	2.06508	5.57586	0.319573	-0.239439	6.52711	-0.107664	6.74382
ZNF429	1.09902	-0.419009	1.13256	0.571692	-0.032291	-1.82864	-1.07091	2.03194	1.0344	-0.251313	-1.12511	1.23883	-0.0290116	0.0947419	0.0323876	-0.384071	0.712749
ZNF747	-2.59866	-0.421772	11.468	-0.776156	0.42745	-0.817227	-0.992024	-1.92535	2.88043	-0.629184	-2.92081	0.552118	-1.37415	-0.622627	-2.51855	-0.125093	-2.11444
ZNF555	0.635224	-0.422345	-0.80958	-0.491614	-0.438503	0.302514	-0.924255	1.57496	0.834512	0.00225089	-0.610646	0.138978	0.0137656	-0.245974	0.375534	0.503525	1.00021
JMJD6	-0.330695	-0.424907	-0.80958	-0.854228	-2.46484	0.283644	-0.850105	0.700554	1.48531	0.117259	-1.01837	0.158011	-0.0423854	-0.181661	-0.822535	-0.24905	1.34436
ZNF786	-1.19741	-0.425321	-0.80958	-0.754468	-0.890588	-1.82864	-1.12149	0.721375	-0.627465	3.23777	-0.762239	-0.849285	-0.166628	-0.520432	0.0582423	-2.33954	0.315796
FLI1	-0.381769	-0.425769	-0.80958	-0.650271	1.19783	0.202788	2.47505	1.0875	0.567679	-0.522414	-0.0823073	0.397142	-0.0463342	1.60395	-0.101871	0.594467	-0.114977
EZH1	-1.33147	-0.427952	-0.80958	-0.271284	-0.158917	-1.82864	-0.773922	-0.289472	-0.851806	-0.11638	-0.782399	0.206355	0.0154879	-0.471372	-0.84524	0.783964	0.05227
ZNF480	-2.59866	-0.428019	-0.80958	-2.65314	0.542853	-1.82864	-2.17384	-1.92535	1.05773	-2.27876	-2.92081	-2.41839	0.245836	-2.19343	-2.51855	-2.33954	0.346884
OGT	0.0407382	-0.428137	-0.80958	-0.483162	-0.864676	0.468844	-0.398231	1.91962	-0.811668	-0.239772	0.281637	0.748441	-0.178684	-0.507584	0.391286	0.0477646	-0.11713
ZNF695	-0.0151942	-0.429071	-0.80958	-0.780303	-0.850406	-0.15012	1.0396	-1.92535	0.749105	-0.0123039	0.779269	-0.195081	0.0626733	0.236979	-0.399155	-0.313999	0.95826
ETV1	-1.16062	-0.429074	-0.80958	-0.884981	-1.28649	-1.82864	-0.544489	1.14969	-0.262273	-0.917846	-1.47372	-1.03702	0.627711	0.209555	-1.02096	-0.735969	-2.11444
CD74	0.52629	-0.430925	-0.80958	-0.196333	2.00304	-0.0916286	1.44232	-0.222254	-0.307671	-0.355846	0.213301	3.27412	-0.230909	0.515129	7.63104	1.47256	0.321348
ZNF610	-0.921834	-0.431601	-0.80958	1.59803	-0.195135	-1.82864	1.41222	-1.92535	-0.322931	-0.804416	0.310289	1.0929	0.623493	-0.434039	-1.00934	-0.53968	-2.11444
ZNF165	0.817227	-0.436509	-0.80958	0.186185	1.03905	-0.165382	-0.194287	0.0465729	0.721408	-0.179238	-1.80867	-1.18677	0.0330968	0.272431	2.60046	-0.392349	-2.11444
GTF3C5	-0.588361	-0.436767	-0.80958	-0.597271	0.750346	-1.82864	-2.17384	-0.761391	1.58598	-0.692563	-1.23065	-0.862929	-0.016225	-0.394148	-0.877991	-2.33954	-0.3919
THAP1	-0.53828	-0.445993	-0.80958	-0.467304	-0.735742	-0.50715	-0.95662	1.06067	0.00917515	-0.689439	-0.541105	-0.795359	-0.139145	-0.436736	-0.113818	0.358098	-0.471807
ZNF700	0.490271	-0.45087	-0.80958	0.26011	0.596158	0.390343	1.06337	1.61421	-0.359478	-0.0414918	-1.00988	1.46516	0.340795	1.1524	1.39192	2.39878	0.648252
ZNF263	-0.140693	-0.451342	-0.80958	-0.4358	-0.848677	-0.327553	-0.257919	-0.0128633	-0.141294	-0.185756	0.137829	-1.24158	-0.17312	-0.683628	-0.678272	-0.00598454	-0.267215
ZNF704	-2.59866	-0.452825	2.90151	0.141104	-2.46484	-1.82864	-2.17384	-1.92535	-2.30542	-2.27876	-2.92081	-2.41839	-1.37415	-0.597457	-2.51855	-2.33954	-2.11444
KAT8	-2.59866	-0.453498	-0.80958	-2.65314	-2.46484	-1.82864	-2.17384	-1.92535	-2.30542	0.131543	-2.92081	-0.649882	-1.37415	-0.441692	-2.51855	-2.33954	-2.11444
SOX2	6.90967	-0.453806	-0.80958	-0.34108	-0.66448	12.1482	1.60541	-1.92535	12.9374	-0.29619	-0.182043	12.3458	0.328235	1.18733	-0.0763858	1.19528	10.2772
ZNF12	-0.0335213	-0.454422	1.51643	-0.548301	0.40484	0.632041	-0.0207585	-1.92535	0.127846	1.23113	-0.447104	-0.566191	-0.170941	-0.570987	0.365513	-1.14224	0.181347
ZNF354B	0.8797	-0.455611	-0.80958	-0.139113	-2.46484	-0.729174	0.469421	1.36817	-2.30542	-2.27876	-1.23517	0.751546	0.117994	0.355901	-0.763474	-0.39195	-2.11444
DEAF1	-0.793812	-0.456029	-0.80958	-0.21436	-0.538586	1.98055	0.178575	-1.92535	-0.749214	-0.344841	-0.191378	-0.230422	0.16799	-0.10608	-0.49248	0.125658	-0.46195
KLF8	-0.467729	-0.456725	1.05691	1.60741	0.0630112	-0.746694	1.77179	0.386865	0.491505	-0.739344	2.358	0.43832	0.317645	0.383564	-0.522724	-0.545645	0.491242
HOMEZ	-1.17993	-0.458787	-0.80958	-0.212436	0.391157	-1.82864	-0.306527	1.38246	-0.523078	-0.605238	-2.92081	-2.41839	-1.37415	-0.782806	1.00255	-0.548212	-2.11444
DPF2	-1.07511	-0.458968	-0.80958	-0.775409	-0.755208	-0.0246157	-0.397532	-1.92535	0.66968	-0.606368	-0.51168	1.74699	-0.0399015	-0.203306	-0.807554	0.703548	3.77815
PBX3	-1.1022	-0.46955	-0.80958	-0.261765	-0.889386	-1.82864	-0.717833	-1.92535	-0.192716	-0.625099	-0.94934	-0.603562	-0.329523	-0.530942	1.33109	0.132685	-0.429631
ZNF214	-0.984045	-0.470996	-0.80958	-0.425546	-2.46484	-1.82864	-0.293746	-1.92535	-2.30542	-0.965417	-1.22363	-2.41839	-0.0545454	-2.19343	-2.51855	2.40176	1.63992
ZNF264	-1.15617	-0.47112	-0.80958	0.107146	-0.880471	-0.151925	-1.09667	0.7612	-0.844368	5.26884	-0.473773	-0.247171	-0.221841	-0.135463	0.345148	-0.707726	0.0588417
CHAF1B	-0.148693	-0.47356	2.14513	-0.872182	-0.451367	-1.82864	-2.17384	0.514021	-0.5527	-0.498907	0.45002	0.76798	-0.123577	-0.0118565	-0.293092	0.266999	-2.11444
SRSF3	-0.930054	-0.474444	-0.80958	-0.386977	-0.889855	0.438445	-0.964659	0.359161	-1.0608	-0.302923	-1.30466	-0.383005	-0.37682	-0.7864	0.0592571	-0.756177	-0.707972
TCF3	2.71779	-0.477363	2.25245	0.717657	2.35351	-0.10827	1.11636	1.28508	-0.0746103	-0.718188	1.44102	1.18021	-0.295979	0.801002	2.93837	1.57324	0.206075
ZNF322	-1.05557	-0.478043	2.05725	-0.4235	-0.333749	0.376285	-0.350772	-1.92535	-0.238805	-0.389045	0.765945	-0.706219	0.0515801	-0.495493	-0.394164	1.69045	0.290927
RBM22	-0.57709	-0.480052	-0.80958	-0.838398	-0.63869	-0.363365	-2.17384	0.716994	-2.30542	-0.474692	-0.249107	-1.55925	-0.191344	-0.510215	-0.412393	-0.538341	-0.409775
PATZ1	-0.34383	-0.487231	-0.80958	0.637142	0.396244	1.40101	1.70213	0.852096	0.133316	-0.454776	0.276826	-0.621579	-0.0911983	-0.425849	-1.32601	-0.0188887	-0.369525
ZSCAN18	-0.861328	-0.490834	3.1456	-0.3827	-0.340955	0.367563	0.561176	-1.92535	0.469315	-2.27876	-2.92081	-1.15746	-0.102109	-2.19343	-2.51855	-2.33954	-0.383402
ZNF273	-0.94697	-0.493776	-0.80958	-0.226855	-1.27245	-0.717421	0.159614	-0.979454	0.204534	-0.0721569	0.159115	-0.812615	0.0874	-0.440793	0.184273	0.12818	-0.488463
ZNF674	-0.658864	-0.496854	-0.80958	0.260695	0.588708	0.172363	-2.17384	0.0392395	-0.702792	-0.367762	-1.18616	0.887464	0.0116935	-0.180002	-1.00459	0.647301	-0.920596
ZFP82	-2.59866	-0.499805	-0.80958	-2.65314	-2.46484	-1.82864	-2.17384	-1.92535	-2.30542	-0.680094	-2.92081	-2.41839	-1.37415	-2.19343	-2.51855	-2.33954	-2.11444
SAFB2	-0.867257	-0.500445	-0.80958	-0.323903	0.138735	0.197349	-0.524993	-1.19258	0.159138	0.966011	-0.25243	-0.233975	-0.0409281	-0.406457	-0.549756	-0.0857266	0.017005
ZNF502	-2.59866	-0.503433	6.93391	-0.372923	-0.273221	1.43031	-2.17384	-1.92535	-2.30542	-2.27876	-2.92081	-2.41839	-1.37415	-2.19343	0.446812	-2.33954	-2.11444
TFIIIC	0.00808993	-0.513925	-0.80958	-0.438142	-0.261173	0.300099	0.0811448	-1.92535	0.386937	-0.7657	-0.255961	-0.765534	-0.185898	-0.67694	-0.77349	-0.558063	0.290768
NME2	-0.223569	-0.51487	-0.80958	-0.529509	-0.601968	0.0111139	-1.02628	-0.43991	-0.0580658	-0.375135	-1.78292	-0.207854	0.196268	-0.758688	0.0833852	0.24733	-2.11444
MEN1	-0.470963	-0.515268	-0.80958	-2.65314	-0.86321	-0.0735604	-2.17384	-1.92535	-1.45968	-0.838205	-1.08586	-2.41839	-0.226192	-0.757624	-1.31459	-2.33954	-0.277299
NBN	0.146866	-0.515495	1.22468	-0.254409	-0.730151	0.615135	-0.808731	0.696225	0.655187	-0.849769	-1.04193	0.0108667	-0.202266	-0.301269	0.30482	-0.701211	-0.237388
ZNF81	-2.59866	-0.518015	-0.80958	-2.65314	-2.46484	-1.82864	-2.17384	-1.92535	-2.30542	-2.27876	-2.92081	-2.41839	-1.37415	-0.718563	-2.51855	-2.33954	-2.11444
HNRNPUL1	-0.373548	-0.519351	-0.80958	0.809035	-0.874222	-1.82864	-0.416995	0.118732	0.187605	3.38253	-0.236798	-0.0990888	-0.0755062	-0.115234	0.548783	-1.33794	0.936291
SOX9	0.17056	-0.522937	-0.80958	1.87913	0.37844	-0.395168	0.426425	-1.92535	-0.753703	-0.878833	-0.606968	-0.613586	0.0490275	-0.246425	0.0610797	-1.13724	1.78209
KDM3A	-0.174453	-0.523389	-0.80958	0.210318	-0.865184	-0.978007	-2.17384	-1.92535	-0.153861	4.98231	-0.112938	-1.05047	-0.217263	-0.570537	1.17588	0.388351	0.329619
BMPR1A	0.144551	-0.528996	-0.80958	-0.48243	-0.216039	-0.746493	-0.0769642	1.05808	-0.314852	-0.13174	-1.2371	0.165183	-0.0857075	-0.341082	-1.34625	0.602624	0.176475
SALL3	1.08475	-0.529893	-0.80958	-0.128512	-1.24812	3.69561	1.11371	-0.219969	2.78078	-0.728073	-0.764078	1.81246	0.0029754	-0.600515	0.23718	1.11527	3.47391
ZNF670	-2.59866	-0.534577	9.34098	1.17618	0.651002	-1.82864	-2.17384	-1.92535	1.63987	-2.27876	-0.688119	-2.41839	-1.37415	-2.19343	-2.51855	-2.33954	-2.11444
ZNF544	0.0306326	-0.535732	-0.80958	0.606434	-2.46484	-1.82864	-0.473525	-1.92535	-2.30542	-0.782889	-2.92081	0.78111	-0.029023	-0.366568	-0.256228	0.527525	-2.11444
PROX1	4.19491	-0.539702	-0.80958	7.89786	3.1544	3.44191	0.695834	-0.0778966	-0.181303	0.508381	2.82711	2.07127	-0.193681	0.801526	1.92704	-0.466793	0.921408
MLX	-0.751109	-0.541781	-0.80958	0.252994	-0.800559	-1.82864	-1.11449	-1.92535	-1.05978	7.61441	0.230139	-1.21075	-0.109576	-0.112079	-0.53624	-2.33954	1.03808
ZNF662	-0.849921	-0.542971	-0.80958	0.0338272	-2.46484	-1.82864	0.303964	1.94664	-0.500763	-0.953766	-1.05401	0.177787	-0.0518835	-0.467919	-0.757513	-0.387567	-2.11444
PRDM15	-0.959503	-0.543575	-0.80958	-0.575936	0.206456	0.0602058	-1.11613	0.164341	0.616839	1.11631	0.802541	1.28117	-0.11938	0.622936	-0.0633212	-0.499906	2.10093
MEF2A	-0.761216	-0.545818	-0.80958	0.149237	0.832152	0.37053	-0.0926969	1.02933	-2.30542	1.91689	0.0155878	0.372714	-0.109443	0.826846	2.04681	0.556909	-1.17693
CBX4	-0.370718	-0.546045	0.877067	-0.642656	-0.741163	-0.220754	1.11289	-0.695994	-0.219058	-0.725877	-0.650536	-0.777401	-0.227464	-0.603069	-0.549939	-0.444209	0.221144
TBX3	-1.12511	-0.546942	1.40546	1.44794	-0.319156	-1.82864	-1.1209	-1.92535	-0.316904	7.81184	2.10212	-0.580783	-0.111755	-0.424723	2.30252	-0.911953	1.91122
CBX1	-0.980929	-0.547388	2.79436	-1.09437	-0.452792	-0.0879194	-0.828893	0.525127	-0.71459	-0.759694	-1.2313	-0.619422	-0.295582	-2.19343	-1.21798	-0.825962	-0.705253
E2F5	1.11255	-0.548096	-0.80958	1.43728	-1.09217	0.403075	0.212406	2.84895	-2.30542	-0.462749	-0.650674	-0.728931	0.485898	0.829164	-0.648154	1.36742	-0.466595
ZNF626	-0.721867	-0.548995	-0.80958	0.609738	-0.40827	-1.82864	0.731413	0.228053	0.166191	-0.346743	-0.192368	-0.0321538	0.702143	-0.295045	-2.51855	-0.240771	-0.47396
GFI1B	-0.0389117	-0.549407	2.06152	0.949977	-0.454624	0.136777	0.560679	2.20588	-1.09902	-0.461811	-0.455169	0.360406	0.0816442	0.880256	-0.439354	0.985516	-0.155341
TCF7	0.346342	-0.549407	-0.80958	2.05306	-0.344091	-0.786817	-0.419442	-1.92535	-0.555907	3.68215	1.67926	0.242457	-0.179818	0.358023	1.63028	-0.271449	-0.156701
RXR	0.162879	-0.549856	-0.80958	4.32265	0.0992201	-0.0793983	-0.481407	-1.92535	-2.30542	0.809072	-0.921823	-0.61993	-0.186309	0.124965	-0.492029	-0.968258	0.84208
IRF1	0.140913	-0.551204	-0.80958	3.81655	2.76401	0.0869956	0.278334	-1.92535	-2.30542	1.40905	0.315383	-0.311314	-0.254564	0.364929	2.48338	-2.33954	0.319195
ZNF211	-0.475291	-0.553006	4.63228	0.0629705	0.352788	-1.82864	-0.336592	-1.92535	-0.249706	-0.338245	-2.92081	-2.41839	-0.00721616	-0.392489	-2.51855	-2.33954	-2.11444
NFYB	0.139026	-0.557484	-0.80958	0.0803946	0.969872	1.43678	1.74468	0.182426	-1.07093	-0.475863	3.07122	0.975469	-1.37415	-0.0706895	1.43058	0.379708	-0.463962
ZFP14	-2.59866	-0.565314	-0.80958	-2.65314	0.286917	-1.82864	-2.17384	-1.92535	-2.30542	-2.27876	-0.364411	0.705341	-0.0646876	-2.19343	-0.812968	0.536012	-2.11444
ZNF280C	-2.59866	-0.565987	8.35829	0.689344	-2.46484	-1.82864	-2.17384	-1.92535	1.54754	-2.27876	-0.258308	-2.41839	0.104722	-0.675442	-2.51855	-0.62851	-2.11444
HNF1B	-0.940566	-0.568756	-0.80958	1.74334	0.347305	-1.82864	-0.905025	3.49521	-0.240603	2.49255	0.918141	-1.01462	0.352587	-0.5169	0.42091	-0.933135	4.82397
ZNF3	-2.59866	-0.570718	-0.80958	-0.478769	0.724794	-1.82864	-0.708393	1.34689	-0.760243	0.0946124	-0.925502	-1.39132	-0.279816	-0.753193	-0.0673801	-0.0554728	0.178401
TAF7	-0.424558	-0.571615	-0.80958	-0.774049	-0.767075	-0.890909	-0.31106	-0.739127	-0.82603	-0.685401	0.114132	-0.987597	-0.0344107	-0.480387	-0.990062	0.333142	-0.607588
RBAK	-1.21443	-0.571816	3.79299	0.399164	0.741009	-1.82864	-0.0832253	1.12181	1.17949	-0.292732	0.685005	-1.14477	0.0896338	-0.313297	-1.11821	-0.618795	-2.11444
FOXP1	0.343916	-0.573634	-0.80958	0.272721	-1.10045	0.665147	-2.17384	-1.92535	0.0272639	0.235711	-0.586808	1.46192	0.0772722	-0.426226	4.55863	-0.0597336	0.327013
BAHD1	-0.136634	-0.574283	-0.80958	-0.238025	-0.216989	1.03808	-0.842764	-0.431635	-2.30542	-0.78412	-1.17428	1.57035	0.0194457	-0.342144	-0.991274	-2.33954	-0.456964
ZNF397	1.39367	-0.579539	-0.80958	0.215447	-0.204166	-1.82864	0.269857	5.41614	-2.30542	-0.309652	-1.49054	-0.922632	-0.0740817	-0.134338	-0.437233	-0.0150221	-2.11444
BCL6	-0.00595944	-0.580813	1.82162	0.4537	2.10122	0.198176	0.0358109	4.4022	0.0806105	-0.7056	-0.661431	2.27348	-0.324463	0.158691	6.04383	3.73774	-0.115657
IRF2	0.0709893	-0.582605	-0.80958	1.0612	0.153853	0.16888	-0.0614644	-1.92535	-1.07606	0.288927	-0.357474	-0.184356	-0.110297	-0.0636273	0.118173	-1.16902	-0.156927
ZNF410	0.185653	-0.587356	1.66425	-0.139703	1.58522	0.381922	0.0676295	1.35034	1.18462	-0.415328	0.428209	0.3066	0.116222	-0.129748	-0.662234	-0.0183429	-0.665483
NSD2	-0.397472	-0.588928	-0.80958	-0.772688	1.14257	-1.82864	-0.170862	-0.775878	-0.283304	-0.008105	-0.718376	-0.434654	-0.159813	-0.326675	0.581834	0.143398	-1.15246
L3MBTL2	0.194507	-0.590291	1.1412	-1.10686	-0.229276	-1.82864	0.082077	-0.54726	0.567806	-0.346392	-0.084209	-0.500585	-0.158129	0.174321	0.10633	0.0329126	-0.383801
USF1	1.83508	-0.593472	-0.80958	-0.0539583	0.105937	2.56568	0.862952	0.924506	-0.642853	-0.673105	0.932482	0.327476	-0.139734	0.207752	0.787752	-0.102648	-0.429971
ZNF248	-2.59866	-0.597486	-0.80958	-0.569976	-2.46484	-0.50557	-0.0487319	-1.92535	-0.239446	-0.700614	-1.00053	-2.41839	0.0277922	-0.707508	0.171582	-0.0140482	0.0545089
CCNT2	1.0359	-0.59786	-0.80958	1.38305	-0.875199	-0.0910271	-0.397883	0.147674	-0.623361	-0.0300198	-0.752617	-0.789329	0.0842348	0.985226	-0.229143	-0.444452	-0.974076
U2AF2	-0.420516	-0.598182	-0.80958	-0.653304	-0.4429	-0.245037	-0.983188	-1.92535	-0.646572	0.49803	-1.28443	-0.824796	-1.37415	-0.567231	-0.52381	-1.40021	-0.68905
ZNF785	-1.1652	-0.598855	4.0741	-0.348359	-0.16368	-0.116915	-0.214714	0.268239	1.39075	-1.05675	-0.442435	-0.204217	-1.37415	-0.684901	-1.03288	-1.14004	-2.11444
NRL	-0.187794	-0.600103	-0.80958	-0.752271	-0.390588	1.26638	-0.0561042	-1.92535	0.540878	-0.645875	0.257798	1.43115	0.121621	-0.0639279	-0.989682	0.60445	-0.160893
SRSF7	0.0692374	-0.606832	2.42863	-1.16008	-0.402923	1.58969	-0.384131	2.00894	0.470474	-0.205009	-0.591618	-0.531231	-0.0626349	-0.675064	-0.507377	-0.537489	0.363977
HMGXB4	-1.34777	-0.60975	-0.80958	0.0885218	1.02414	-1.82864	-1.09375	-0.23435	-0.74229	3.0407	-0.557309	-1.17452	-0.0725711	-0.275876	-0.903577	-1.18521	-0.276732
ZKSCAN3	-2.59866	-0.610725	-0.80958	0.545374	-2.46484	-1.82864	-2.17384	-1.92535	-2.30542	-2.27876	-2.92081	-0.305182	-1.37415	-0.0543896	-2.51855	1.02917	-2.11444
ZNF138	0.149219	-0.614313	-0.80958	-0.233959	-2.46484	-1.82864	-2.17384	-1.92535	-2.30542	-0.704324	-0.637821	-2.41839	0.300989	-2.19343	-2.51855	1.14616	-2.11444
NCOA4	0.545007	-0.618797	-0.80958	1.48397	0.614478	1.01179	-0.158279	-1.92535	1.21822	-0.781485	-1.18036	-0.70901	-0.0986645	-0.738759	-0.934886	-1.27878	-0.441895
ZSCAN22	-0.226541	-0.625324	1.28183	-0.140185	0.834716	-0.479859	-0.345989	-1.92535	-0.14809	-0.331617	0.177153	-0.567206	0.0174161	-0.273999	-0.437071	-0.112752	-0.391873
TEAD1	1.96493	-0.625775	-0.80958	0.122188	1.31178	0.620513	6.07135	2.27158	-0.560908	-0.192274	2.09972	0.0192411	-0.190151	0.648171	-0.665334	3.98436	-2.11444
SIX1	0.344725	-0.62667	-0.80958	0.849075	-0.345068	-1.82864	-1.11752	-1.92535	-0.914053	8.6311	-0.274644	-0.83076	0.0171511	-0.27445	0.912867	-0.735482	1.40063
ZNF639	0.182759	-0.628591	1.32262	0.000390945	0.373385	0.551129	-0.113475	0.788497	-0.29177	-0.846333	-0.773275	0.321766	-0.0538857	-0.494812	-0.902182	-0.697194	-2.11444
TAF15	-1.36287	-0.630037	-0.80958	-0.344008	-0.633072	0.169381	0.340764	0.183759	-1.06439	-0.543131	-0.541179	-0.7807	-0.594092	-0.788804	-0.503952	-1.1583	-1.19098
FOXJ2	1.6449	-0.631845	-0.80958	-0.0712479	-2.46484	-1.82864	-2.17384	-1.92535	-2.30542	-0.238629	-0.170542	-2.41839	0.541835	0.73022	-0.196932	0.182503	-2.11444
E2F3	-0.574665	-0.632055	1.65881	-1.11458	-0.669121	-0.490485	-0.276915	0.585392	-0.319982	-0.725877	-0.717742	-0.576342	-0.298364	-0.347393	-0.611391	-0.229265	-2.11444
SKI	0.385088	-0.634074	-0.80958	0.186495	-0.398404	-0.325147	0.0878216	0.32079	-0.535646	-0.201642	1.58759	-0.792374	-0.119439	0.0900287	0.325695	-0.67942	-0.96977
KMT2D	-0.882818	-0.635996	-0.80958	-0.7529	-0.521875	1.03156	-0.934391	-1.92535	0.930739	-0.67999	-0.745475	1.17171	0.25037	-0.515848	-1.09464	1.54272	3.17908
MLLT1	0.267665	-0.639808	1.20528	0.340105	0.699408	0.164004	-0.29746	-0.168084	-0.058068	-0.708889	-1.46177	-0.755637	-0.173577	-0.276099	-0.0456665	-0.552828	-0.936205
ZNF510	-2.59866	-0.641232	-0.80958	-0.100748	-2.46484	-0.0594846	0.431934	1.55194	0.309358	-0.595966	-0.995024	0.469847	0.242752	-0.0525854	-2.51855	0.0602407	-0.923315
PRDM12	0.251621	-0.642186	-0.80958	-1.05014	0.122716	-0.0719154	-1.08408	1.93967	0.565417	-0.34485	-1.32155	-0.375586	-0.133978	-0.29234	-0.333381	-0.939041	-0.925128
L3MBTL4	-0.604787	-0.646578	-0.80958	-0.675521	-1.08506	-1.82864	-0.767164	-0.246244	-0.732158	5.16781	-1.62871	-0.972244	-0.268025	-0.468667	-0.402834	-1.39327	0.00329513
SRF	-0.603574	-0.64725	-0.80958	0.525324	-0.439602	0.819723	-0.232428	-1.92535	-0.57386	-0.240705	1.50602	-0.2098	-0.267628	-0.244772	-0.522668	1.37735	1.00089
SRSF9	0.112003	-0.647923	-0.80958	-0.493517	-1.24336	1.26835	-1.34395	0.789762	-0.699971	-0.879857	-1.48165	-0.981506	-0.108781	-0.385129	-0.0864769	-0.650446	-0.426345
ZNF418	-2.59866	-0.64931	-0.80958	-0.700632	-0.0428831	-1.82864	-2.17384	-1.92535	-2.30542	-1.05148	-2.92081	-2.41839	-1.37415	0.678609	-0.340113	-2.33954	-2.11444
ZNF611	-0.5325	-0.652259	-0.80958	-2.65314	-2.46484	-0.987153	-2.17384	-1.92535	-2.30542	-2.27876	-2.92081	-2.41839	-0.18303	-2.19343	-1.2149	0.324312	-2.11444
PRPF4	-0.907145	-0.65314	-0.80958	-0.333757	0.158616	-0.725541	-0.822834	-0.694756	0.183373	0.980036	-0.929888	-0.835962	-0.0301712	-0.283465	-0.0283693	-0.501123	0.882671
NFKBIZ	-0.567523	-0.654934	-0.80958	0.586996	-0.769151	-1.82864	-0.857794	0.153008	-0.243936	6.04102	-0.0708463	-1.20162	-0.311215	-0.284667	0.296958	-1.42541	-0.559406
FOXK1	-0.908089	-0.656504	-0.80958	0.899513	-0.875688	-0.357751	-1.08431	0.328314	-0.724978	5.98546	0.836992	-0.225787	-0.222827	-0.279859	0.1235	-0.503801	-0.395839
VEZF1	-0.396188	-0.657179	1.32085	0.901857	-0.198188	1.58658	0.247299	0.354304	-0.139242	-0.462173	0.802338	-0.5325	-0.03235	0.580937	0.0891353	-0.695854	-0.41544
KLF7	-0.931402	-0.657404	2.16423	0.252116	0.00605804	-0.756518	-0.0402549	-0.231016	0.0473969	-0.899032	-1.45031	-0.800241	0.0807902	-0.673411	-2.51855	-2.33954	-1.18418
ZBTB10	-0.940027	-0.661565	-0.80958	-0.486384	0.0582481	-1.82864	-0.827493	0.455606	0.340387	-0.788969	0.170016	-0.539986	-0.223145	-0.541619	-0.909793	-0.705593	0.0110405
NOTCH1	2.80893	-0.663011	-0.80958	1.18366	1.42529	-0.221656	0.813185	0.395436	-0.104618	-0.901521	-0.322316	1.59002	-0.116789	0.788304	2.55366	-0.456383	-0.110105
ZNF391	-1.52254	-0.663684	-0.80958	1.23937	-0.365897	-1.82864	0.0161162	0.217083	0.0770198	-0.903424	-0.257456	-0.80189	0.00437365	-0.0524316	-1.30939	-2.33954	-0.263249
ZNF57	-2.59866	-0.663931	-0.80958	-2.65314	-2.46484	-1.82864	-2.17384	-1.92535	-2.30542	-2.27876	0.510954	-2.41839	-1.37415	-2.19343	-2.51855	-2.33954	-2.11444
NFIL3	-0.391725	-0.664337	-0.80958	0.502509	-2.46484	-0.532537	-0.822954	0.964514	0.458286	8.32268	1.94802	-0.252313	0.190188	-0.541254	1.02049	-0.391375	0.0379664
POU3F1	-0.607617	-0.668561	-0.80958	-0.165331	-0.903309	-0.120724	0.551005	0.492852	3.35682	-0.681888	-0.61291	6.33707	0.446078	0.792896	-0.099922	-0.72063	1.22666
ZNF701	-0.536408	-0.677383	2.20856	-0.134427	-0.648154	0.646518	0.662328	1.07374	0.662492	-0.140422	0.110351	-2.41839	0.283441	0.67199	-0.823632	-0.184111	-2.11444
ZNF582	-0.71322	-0.677607	-0.80958	0.244491	-2.46484	1.72624	-0.207812	-1.92535	-0.286639	-0.426375	-1.05401	0.123921	0.0882923	-0.214114	0.457988	-0.322009	1.71081
MNX1	-1.14128	-0.68006	-0.80958	-0.289909	-0.643698	-1.82864	-0.417693	0.752889	-1.2695	2.97717	-0.325853	-1.01615	-0.299291	-0.677017	0.149827	1.38025	-0.712391
NCAPH2	0.106906	-0.682527	0.705252	-0.156732	2.15647	0.58614	3.82983	0.383912	-0.294206	-0.601538	1.16925	-0.743837	-0.146338	0.381912	0.586605	-0.701698	-0.0687218
RUNX1	0.11041	-0.683425	-0.80958	-0.65364	-0.164948	-0.187147	0.249746	0.176998	-0.740751	-0.59539	1.12886	-0.191842	-0.180274	1.4856	-0.477879	-0.236935	-2.11444
ZNF33A	-2.59866	-0.683447	-0.80958	-0.310184	-2.46484	-1.82864	-2.17384	-1.92535	-2.30542	-0.0604251	-2.92081	0.432827	-0.222403	-0.0256022	-2.51855	0.663381	-2.11444
SATB1	-0.948516	-0.684097	-0.80958	-1.04427	-0.897427	-0.189453	-0.849052	-0.760555	-0.423129	-0.710577	-1.08402	0.43667	0.812569	-0.528546	-0.385306	-0.400321	0.491355
KAT2A	-0.739655	-0.689072	1.00935	-0.774299	-0.553853	-0.000992722	-0.867351	0.0644673	-0.565396	-0.615292	-0.428144	-0.042939	-0.381192	-0.18692	-0.830653	-0.478602	-0.48971
CTNNB1	0.676262	-0.691442	-0.80958	9.23871	-0.686361	2.15467	0.546461	0.996295	1.68349	0.279486	0.926822	-0.221981	-0.158355	-0.327409	1.09041	-0.265606	0.759825
MTA2	0.0396601	-0.693069	-0.80958	0.300943	-0.717083	0.881558	-0.421654	0.38515	0.492915	-0.857897	-0.908596	-0.884499	-0.520299	0.664702	-0.0708516	0.645538	0.257203
ZEB2	-0.350434	-0.696433	-0.80958	2.7285	2.52581	1.8041	-0.620673	1.9856	-0.120776	-0.248116	1.36753	1.40798	0.0566139	-0.288798	1.16549	0.553475	-0.22957
ZBTB49	-2.59866	-0.699824	-0.80958	-2.65314	-2.46484	-1.82864	1.8252	-1.92535	-2.30542	-2.27876	-2.92081	-2.41839	-1.37415	0.0764267	-2.51855	-2.33954	-2.11444
ZNF460	-2.59866	-0.704495	-0.80958	-2.65314	-2.46484	-1.82864	-2.17384	-1.92535	-2.30542	-2.27876	-2.92081	-2.41839	-1.37415	-2.19343	-2.51855	-2.33954	-2.11444
ZNF586	-0.277544	-0.705071	-0.80958	0.0632633	-0.596228	-1.82864	-0.470029	1.34456	-2.30542	0.322088	-0.336211	-0.710219	-1.37415	-0.415927	-0.713175	0.0242301	0.459833
REL	-0.909975	-0.706403	-0.80958	-0.30949	-0.187563	-0.358854	-0.334801	-1.92535	-0.521026	-0.298093	-0.245287	2.70911	0.185584	-0.867233	-0.407447	-0.281797	0.370889
ZNF677	-0.211965	-0.707405	-0.80958	-0.353644	-0.706309	-0.0560761	-0.823653	-1.92535	-2.30542	-0.0336335	-0.248598	0.0768468	0.177729	-0.286324	-1.52095	0.280843	-0.713778
JUNB	0.566519	-0.708546	-0.80958	0.28063	3.53204	0.653919	4.61117	-1.92535	-2.30542	-0.99455	2.07214	0.899078	-1.37415	-0.0507787	-0.998307	-0.00537585	-2.11444
XRN2	-0.927629	-0.709892	-0.80958	-0.693386	-0.63869	-1.82864	-0.0463143	0.716423	-0.838341	-0.529294	-1.66804	-0.801129	-0.170338	-1.0583	-1.01404	-0.840205	-0.57085
GLI4	-0.878442	-0.71285	4.5592	-0.744613	-0.892684	-1.82864	-0.514154	-1.92535	-0.247911	-0.868879	-1.269	-1.44226	-0.158355	-0.615936	-0.998885	0.294366	-1.26805
POU3F2	0.962853	-0.714196	-0.80958	0.390856	-0.365484	2.88394	-0.122764	0.462291	3.83107	-0.542033	-0.139889	5.62398	0.44203	1.14165	-0.403468	-0.709187	1.55519
FOXO3	-0.739251	-0.718233	-0.80958	0.0292672	-0.676835	-1.82864	-1.22579	-0.723507	-0.409415	3.65124	-0.782257	-1.21177	0.0457745	-0.472123	0.489787	0.288036	-0.433257
ZSCAN31	-2.59866	-0.720326	-0.80958	1.20085	-0.361926	-1.82864	-2.17384	-1.92535	0.847849	-0.632541	-1.05147	-2.41839	-0.0630174	-0.606455	-0.757259	-2.33954	-2.11444
ARID4B	-0.546833	-0.721333	-0.80958	-2.65314	-1.49265	-0.0790741	-2.17384	-1.92535	-0.395174	-1.2818	-1.27077	-2.41839	-0.118173	-0.899539	-1.02152	-2.33954	-0.0797124
MXD4	-0.387563	-0.724349	-0.80958	0.43617	0.350649	-1.82864	-1.12836	-1.92535	0.361292	4.67522	-0.296717	-0.235558	-0.184455	-0.365501	0.120456	0.00131971	-0.160553
ZNF143	0.762515	-0.724349	-0.80958	-0.673953	-0.0205866	1.30239	-0.920641	0.324314	-0.314083	-0.770965	-0.0791945	-0.106956	-0.187369	-0.362646	-0.670154	-2.33954	-0.157154
ZBTB1	0.485522	-0.72631	-0.80958	-0.663555	0.203525	-0.727045	1.3689	-1.92535	0.310253	-0.502507	0.964386	-0.0209212	-0.182335	0.334886	0.877408	0.549727	0.130219
PRMT5	1.71601	-0.726479	-0.80958	-2.65314	-2.46484	-1.82864	-2.17384	-1.92535	-2.30542	-2.27876	-0.580176	-2.41839	-1.37415	-2.19343	-0.627026	0.385471	1.3742
ZNF492	-2.59866	-0.7276	-0.80958	-0.296552	-2.46484	-1.82864	-0.268341	-1.92535	-2.30542	-0.575309	-0.180481	-0.0625644	-1.37415	-0.0522859	-2.51855	0.0653713	-2.11444
ZFP28	-1.21631	-0.729713	-0.80958	-0.201164	0.444693	-0.235938	-0.820507	-1.92535	-0.239831	-0.655966	-0.313949	-0.77861	0.196086	-0.751081	-0.981508	-0.0233003	-0.639196
ZNF260	-2.59866	-0.73599	-0.80958	-0.872035	0.0357542	-1.82864	-0.461717	-1.92535	-0.729465	-0.309066	-2.92081	-0.447741	-0.161752	-0.620134	-2.51855	-2.33954	-0.452999
ZNF675	-0.864966	-0.736217	-0.80958	-0.685346	0.13725	0.626168	-0.432032	0.795589	-0.723053	-0.296684	-0.424944	-0.51899	0.145245	-0.34019	-0.548478	-0.623786	0.945316
ZNF524	-0.93787	-0.736909	2.44448	0.246112	-0.402312	-1.82864	-0.520481	-0.19036	0.49843	-0.880086	-0.728071	-1.21507	-0.0343372	-0.531852	-1.11957	-0.935813	-1.30692
SOX10	-1.57517	-0.737914	-0.80958	-0.727186	-2.46484	-0.174003	-0.188809	-1.92535	1.8081	-1.10857	-2.92081	-0.794978	-1.37415	49.0739	-1.01258	-0.874579	-2.11444
ZNF765	-1.05352	-0.738497	-0.80958	-0.815214	-0.7687	-1.82864	-2.17384	1.38341	0.435543	-0.414711	-2.92081	-2.41839	0.00769539	-0.684837	-1.20132	-0.923956	-2.11444
IKZF3	-1.15354	-0.741395	-0.80958	-0.181585	-1.46713	-1.82864	-0.390191	-0.189312	0.465601	-0.65861	-0.551225	-2.41839	-0.247866	-0.764161	-1.00478	-1.16841	0.645292
ZNF837	-2.59866	-0.743431	4.34438	-0.251743	-2.46484	-1.82864	-2.17384	-1.92535	-2.30542	-1.22238	-1.10699	-2.41839	-1.37415	-2.19343	-2.51855	-2.33954	-2.11444
CEBPD	-1.36731	-0.746946	-0.80958	-1.00595	-0.680988	0.0243936	-0.818872	-0.0181076	-0.751779	1.28947	0.640835	-0.410733	-0.276372	-0.569034	-0.528756	-0.728908	-2.11444
ZIC2	-0.569679	-0.749864	-0.80958	-0.0411139	0.325714	1.23277	0.975028	-1.17896	-0.555137	-0.420186	0.219952	1.01233	-0.237739	-0.74598	0.0903237	0.612241	-0.394819
SIX5	0.104996	-0.752104	-0.80958	-1.22742	-0.242928	0.84962	-0.477911	-0.786164	-0.745752	-0.760279	-0.791313	-1.1921	-0.282598	-0.442525	-0.530405	-1.16244	-1.23293
TFDP1	-0.972305	-0.752556	-0.80958	-0.560309	-0.667289	-1.82864	-0.0522589	-1.92535	-0.726645	-0.831989	-1.44026	-0.77258	0.00522762	-0.360392	-0.542582	-0.663716	-1.18044
ZBED4	-0.966376	-0.75749	-0.80958	-0.154097	-0.914668	-1.82864	-1.09084	-1.92535	-0.242397	6.04073	0.0503215	-1.39741	-0.153513	-0.661841	0.125276	0.168417	-0.399125
ZBTB33	0.0739539	-0.757714	-0.80958	-0.904312	0.48695	0.0533889	-0.18756	1.58875	-0.723823	2.10204	0.604907	-0.426847	-0.113079	-1.11352	-0.547783	-2.33954	-2.11444
ZNF714	0.38114	-0.758014	-0.80958	0.535145	-2.46484	-1.82864	-2.17384	-1.92535	-2.30542	-0.520337	-1.41407	-0.348577	-1.37415	-0.364465	-0.0694987	-1.27805	1.67732
ZNF354C	-2.59866	-0.758598	-0.80958	0.404656	-2.46484	-1.82864	-2.17384	-1.92535	-2.30542	0.181199	-2.92081	-0.201511	-1.37415	-0.168283	-2.51855	-2.33954	-2.11444
HOXA3	-0.370314	-0.75906	-0.80958	0.584506	-0.776113	-0.0923304	-0.98482	-0.181026	-0.723695	5.25814	1.16479	-1.22255	-0.292535	-0.518028	0.330388	-0.444818	-0.105573
ASH1L	-0.341341	-0.760055	1.26933	-0.735973	1.67111	-0.268619	-0.499938	-1.92535	0.159138	-0.781705	-0.247477	-0.233467	-0.0951351	-0.701728	-1.31137	-0.308033	-1.0583
ZBTB18	-2.59866	-0.763621	-0.80958	-1.02799	-1.22628	-1.82864	-2.17384	-1.92535	-0.561036	-2.27876	-0.614852	-0.212676	-1.37415	-0.689044	-2.51855	0.246113	-0.172039
ARID1B	0.864061	-0.764276	-0.80958	2.55194	1.17847	0.194467	-0.263746	-0.722089	0.403738	1.00265	1.17208	-0.0232052	-0.112741	-0.141379	1.49338	0.12986	-0.578328
FOXP2	-0.741542	-0.764765	-0.80958	-0.66029	-0.702991	0.715559	0.444639	0.725211	-0.428651	-0.421929	-0.253703	-1.19502	-0.211904	0.128704	-0.558888	-0.636446	-0.47464
TAF2	-0.8542	-0.766634	-0.80958	-0.596436	-2.46484	-1.82864	-2.17384	-1.92535	-0.476014	-0.832775	-1.2191	-2.41839	-1.37415	-2.19343	-2.51855	-2.33954	-0.106408
ZNF146	-1.17167	-0.771621	1.66889	-0.397186	-0.689781	-1.82864	-0.307215	-1.92535	-2.30542	-0.828476	0.0148803	-1.19616	-0.143576	-0.478284	0.211107	-0.965215	-0.698001
DDX21	0.158162	-0.773191	-0.80958	-1.27087	-0.682819	0.889943	-0.854647	-1.18334	-1.10056	-0.707141	-0.570677	-1.03905	-0.283393	-0.0337996	-0.535099	-2.33954	-1.17364
ZNF799	0.731415	-0.774526	-0.80958	-2.65314	-2.46484	-1.82864	0.00664842	-1.92535	-2.30542	-2.27876	-2.92081	-2.41839	0.590815	0.868182	-2.51855	-2.33954	-2.11444
ZNF571	-2.59866	-0.779103	-0.80958	-0.239988	-0.41373	-1.82864	-0.570216	-1.92535	-1.34349	-2.27876	-1.10587	-2.41839	-1.37415	-2.19343	-0.769943	-1.28949	-2.11444
HHEX	-1.08118	-0.780858	-0.80958	0.647331	-2.46484	-1.82864	-2.17384	-1.92535	-2.30542	12.4397	-0.0798166	-1.15886	0.187671	-0.861167	0.867732	-0.53816	1.35762
ZNF730	-2.59866	-0.781667	-0.80958	-0.0799749	-1.36625	-1.82864	-0.282404	-1.92535	-2.30542	-0.332239	-2.92081	-2.41839	-0.131288	-0.0522795	-0.768766	-2.33954	2.97094
ZNF521	-2.59866	-0.781792	-0.80958	-0.106894	1.15873	0.550846	-0.0725106	-1.92535	-0.737929	-2.27876	-1.18233	-2.41839	-1.37415	-0.749222	0.00193877	-1.43284	-2.11444
TASOR	-0.294771	-0.782786	-0.80958	-0.394542	1.11565	-1.82864	-2.17384	-1.92535	-2.30542	-0.366994	-2.92081	-2.41839	-1.37415	-2.19343	-2.51855	-2.33954	-2.11444
ELL	-2.59866	-0.78301	-0.80958	-0.601415	0.818411	-1.82864	-2.17384	-1.92535	-0.482811	-0.307616	-2.92081	1.10568	-1.37415	-2.19343	-2.51855	-2.33954	-2.11444
HOXB13	-0.330489	-0.784632	-0.80958	1.29093	-0.291779	-1.82864	-0.69301	-1.92535	-2.30542	-1.2313	-1.80648	-0.383259	35.0728	-1.09113	-2.51855	-2.33954	-0.568584
ZNF454	-2.59866	-0.785838	-0.80958	-2.65314	-2.46484	-1.82864	-2.17384	-1.92535	-2.30542	-2.27876	-2.92081	-2.41839	-1.37415	-2.19343	-2.51855	-2.33954	-2.11444
RLF	-0.530195	-0.787813	-0.80958	-0.972557	-2.46484	-0.74381	-2.17384	-1.92535	-2.30542	-0.771898	-1.39046	-0.577297	0.0478872	-0.901363	-0.495524	0.145224	-2.11444
HMGA1	-0.585176	-0.78867	-0.80958	-1.11209	-0.969836	-0.219651	-0.971184	-1.06917	-0.322034	-0.593048	-0.592467	-0.386685	0.162924	-0.531251	0.32265	-0.234013	-0.113051
TRIM24	-0.938409	-0.792764	-0.80958	0.383363	0.176896	-0.0349413	-0.978525	-1.92535	-0.916105	-0.525996	0.208711	-0.152188	-0.25714	-0.511491	-0.96919	-0.104134	-0.370318
SIX4	1.39803	-0.796285	-0.80958	-0.233374	-0.0433716	-1.82864	-2.17384	-1.92535	-2.30542	-2.27876	0.523451	-2.41839	0.174113	-2.19343	-2.51855	-2.33954	0.913478
ZNF487	-0.654599	-0.800862	-0.80958	-0.0331591	-1.24118	-0.709725	-2.17384	1.65346	-2.30542	-1.00918	-2.92081	-0.704569	0.025268	-0.0183355	-1.27585	-0.397063	1.05176
ZNF708	-0.716906	-0.801184	-0.80958	-0.00700054	-2.46484	-1.82864	-2.17384	-1.92535	0.0183639	0.319545	-0.0271473	-1.05208	0.394732	-0.542592	-2.51855	-2.33954	-0.253047
PPARA	-0.470527	-0.801759	-0.80958	-0.0640163	-2.46484	-1.82864	1.11398	3.59294	1.99431	-0.450595	-0.770274	-0.796821	0.106262	1.03339	-2.51855	1.26427	-0.374678
NFKBIA	1.43655	-0.802432	-0.80958	0.249716	-2.46484	0.198929	0.255835	1.69059	0.324233	0.22643	-0.377182	1.55739	-0.189124	-0.140493	-0.663265	2.86039	-0.13724
ZNF609	-0.98066	-0.803474	-0.80958	0.520346	-0.872634	-1.82864	-2.17384	-1.92535	-1.26578	8.9534	0.050746	-1.20834	-0.185912	-0.417661	1.36232	-0.742056	0.320894
HMGN3	-0.56914	-0.806838	1.2534	0.0587635	-1.26144	-1.82864	-0.761918	-0.175598	-0.311646	-0.720754	-1.30961	-2.41839	-0.178758	-0.277004	-1.00046	-1.17523	-0.978381
ZNF669	-0.0228593	-0.815354	-0.80958	-2.65314	-2.46484	-1.82864	-2.17384	-1.92535	-2.30542	-0.443693	-2.92081	-2.41839	-1.37415	-2.19343	-0.260822	0.445672	-1.083
ZNF484	-2.59866	-0.815578	-0.80958	-2.65314	-2.46484	-1.82864	-2.17384	-1.92535	-2.30542	0.268378	0.333108	-2.41839	-1.37415	-2.19343	-2.51855	-2.33954	-2.11444
CDK7	-0.339653	-0.816933	-0.80958	0.380287	-2.46484	-0.228172	0.140114	-1.92535	-0.297925	-0.8497	-1.32348	-1.16919	-0.0417563	-0.0560378	-0.00610145	-1.43503	-2.11444
SMAD4	-1.17585	-0.820847	-0.80958	0.39569	-0.238531	0.852628	0.127531	1.14521	-0.747163	0.61533	0.187906	-0.22363	-0.241316	0.393705	0.0951437	0.175477	-0.144011
SOX6	-2.59866	-0.821868	-0.80958	-0.301478	-0.551695	-1.82864	-0.971534	-0.971178	-0.11834	1.00104	-1.46573	-1.17173	-0.0898735	-0.889021	0.0835543	-2.33954	0.257656
ZNF503	-1.36031	-0.823987	-0.80958	0.039622	-1.25472	-1.82864	-2.17384	-1.92535	-0.927518	7.43327	-0.574922	-2.41839	-0.524539	-0.510365	1.54177	-0.495767	0.331432
HEY1	3.59974	-0.824738	-0.80958	1.0998	-2.46484	-0.22451	-0.670912	-0.143199	-2.30542	-0.871203	-0.88055	-0.719735	0.140923	1.23947	-0.706452	-0.612065	-0.470915
ZNF557	-0.653721	-0.82541	-0.80958	-0.177818	-1.00531	-1.82864	-0.30711	-1.92535	-2.30542	-0.00171551	-0.339465	-0.458085	0.344883	-0.599693	-2.51855	0.864391	1.11707
ZNF716	0.322853	-0.828999	-0.80958	-0.823415	-0.457959	1.88676	-0.268266	-1.92535	-0.246244	-0.522231	-2.92081	-0.512966	0.436364	0.0211914	-2.51855	1.36901	1.29352
ELL2	-0.775636	-0.836672	-0.80958	-0.998521	-0.156399	-0.363867	-0.914465	-1.92535	-0.939701	-0.993086	-1.504	-1.21101	-0.159739	-0.347994	-0.517397	-1.16342	-2.11444
RELA	-1.15085	-0.8434	-0.80958	-0.882535	-0.160796	0.202487	0.770263	-1.92535	-2.30542	-0.779894	-1.24785	-0.53085	-0.240315	-0.531401	-2.51855	-1.15076	-2.11444
TFE3	-0.0413373	-0.850681	-0.80958	0.482653	-0.7777	-0.74509	-0.856861	-0.697899	0.301918	6.2054	0.11017	-0.577103	-0.119247	0.0976919	-0.0662385	-0.670898	0.560146
NFAT5	-1.19485	-0.850681	-0.80958	-0.786643	-1.10118	-1.82864	-0.977711	-1.92535	-0.24509	0.236882	-1.05686	-0.989627	-0.494597	-0.747934	-1.03985	-0.669681	-0.963652
GATAD1	-0.971766	-0.853148	-0.80958	-1.11429	-0.184998	-0.900433	-0.465907	-1.92535	-0.631697	-2.27876	-1.37277	-1.58412	-0.353032	-0.423371	-1.04252	-0.738525	-1.4124
NR1H2	1.89716	-0.856288	-0.80958	2.94774	1.50442	-0.360558	0.676017	-0.701708	-0.89687	-0.472936	-0.768889	-0.233527	-0.129183	-0.599162	0.580691	-0.682707	0.737971
NKX2-1	0.38401	-0.860101	0.0712146	-0.45831	-0.18854	-0.738072	-0.536214	-0.18236	-1.32759	-1.01146	25.7941	-0.379199	-0.228789	-0.204735	-0.997546	3.76851	-0.904479
HNRNPK	-0.434126	-0.865933	-0.80958	-1.50036	-0.314882	-0.0933329	-0.401379	-1.92535	-0.720746	-0.597371	-0.870464	-0.776386	-0.0443469	-0.0642284	0.392728	0.164156	-0.400484
RFX2	-2.59866	-0.868481	-0.80958	-0.783624	0.0465661	-1.82864	-2.17384	-1.92535	-0.0166449	-2.27876	-2.92081	-0.405615	0.0317483	-2.19343	-2.51855	-2.33954	-2.11444
RFX3	-0.419707	-0.870868	-0.80958	0.0473836	-1.56546	-0.72905	-2.17384	0.921268	-0.0429339	3.00512	-1.28853	-1.21773	-0.350853	-0.650722	0.212122	-0.897709	-0.199444
ZNF114	-0.584184	-0.872518	3.77386	-0.670495	0.386882	-0.458429	1.34838	3.3687	1.26464	-2.27876	-0.612729	-2.41839	-0.0731595	-0.240804	-2.51855	0.527403	-0.0193482
ZNF433	-0.534474	-0.873991	-0.80958	-0.636476	-0.832595	0.791403	-2.17384	0.803398	0.286787	-0.391378	-1.00152	-2.41839	-0.11523	-0.444337	-0.499193	0.412932	0.947582
SMAD1-5-8	-2.59866	-0.875922	-0.80958	-2.65314	1.52861	1.62443	-2.17384	-1.92535	-2.30542	-2.27876	-2.92081	-2.41839	0.0518948	5.15452	-2.51855	-2.33954	0.192821
ZNF621	-2.59866	-0.877355	-0.80958	-0.639551	2.71202	0.380696	1.02374	-1.92535	-1.04721	-0.978504	0.931614	0.649651	-1.37415	-0.18332	0.0774869	-2.33954	-0.383742
ATRX	-1.14896	-0.880636	2.36076	-1.15148	-0.558046	0.266893	0.0711218	0.378769	0.368728	-0.948584	-1.45639	0.355838	-0.240977	-0.0470959	-1.32068	-0.945065	-0.676899
MRTFA	0.0065731	-0.881188	-0.80958	-1.09862	0.152631	3.94499	4.01945	0.364875	1.54507	-0.789193	0.149714	0.408054	-0.0845151	0.571244	-0.610123	-0.587708	0.17013
ZNF697	-0.956403	-0.885222	-0.80958	-0.812521	-1.25704	-1.82864	-1.29046	-0.0220124	-0.235344	1.32724	-0.282709	-0.415174	-0.16339	-0.717655	0.668425	-1.17011	-0.202163
CDK9	-0.986859	-0.886571	-0.80958	-0.463582	-1.48056	-1.82864	-0.774969	-1.92535	-0.805512	-0.803977	-0.724392	-0.663011	-0.24005	0.0844691	-0.674213	-0.917796	-1.19155
ZSCAN26	-0.356831	-0.894599	4.37513	1.2325	-2.46484	2.26163	-0.192006	-1.92535	-0.068505	-2.27876	-2.92081	-1.29856	-1.37415	-2.19343	-0.876079	-1.25589	-0.810097
CDKN1B	-1.37109	-0.896215	-0.80958	-0.410508	1.67184	0.842739	1.07145	-0.195979	-0.421847	-0.53427	1.82584	-0.793008	-0.295847	-0.776483	-1.18227	-0.688307	-0.220166
ZNF707	-0.00963616	-0.905843	6.92556	0.706892	-0.557415	-0.295108	-0.38713	-1.92535	0.195173	-0.550719	1.01606	-1.42983	0.020903	-0.835172	-2.51855	-0.618551	-2.11444
PML	-0.375705	-0.908552	-0.80958	-1.10096	-0.741163	-0.487578	-0.911669	-1.92535	-1.06221	-0.653048	-0.418455	0.93518	-0.113212	-0.522837	-0.890513	-0.66822	-0.696642
ERG	-1.34306	-0.909225	-0.80958	-1.25524	0.121346	-0.36918	0.531159	4.88376	-0.561806	-0.581777	-1.49849	-0.775371	0.22297	-0.0660315	-0.22927	-0.449078	-0.453878
SOX4	0.339604	-0.911019	2.09707	-0.48038	1.47863	-0.485974	2.65103	-1.92535	-0.719207	-0.910966	0.507354	0.0213981	-0.190814	0.233588	-2.51855	-2.33954	-2.11444
SNAPC4	-0.531557	-0.912224	3.16525	-0.821511	-0.19495	2.39074	-0.427573	-1.92535	-0.621745	-0.340001	1.72482	2.24979	0.31141	-0.695806	-0.710004	2.18531	-0.314146
ZNF560	-0.717128	-0.912897	-0.80958	0.0331384	-2.46484	0.426132	-0.748374	-1.92535	0.395789	-0.572016	-2.92081	-1.12904	-1.37415	-0.388733	-0.868224	-2.33954	-2.11444
SMAD1-5	-2.59866	-0.915589	-0.80958	-0.859251	-2.46484	2.91353	-0.0775212	-1.92535	-0.0915358	-0.909484	0.629013	-2.41839	-1.37415	-0.00112349	-0.653118	-2.33954	-2.11444
ZNF174	1.02459	-0.916974	-0.80958	1.22631	-2.46484	-1.82864	-2.17384	-1.92535	-2.30542	-2.27876	-0.426948	-2.41839	-0.263076	1.25946	-0.147964	-0.990454	-2.11444
ZNF222	-0.0940918	-0.917831	-0.80958	-0.493471	-0.290861	-1.82864	-0.145614	-1.92535	-2.30542	-0.317382	-1.69923	-2.41839	-0.0457893	-0.63478	-2.51855	-2.33954	-2.11444
TOP1	-1.616	-0.918421	-0.80958	-0.759593	-1.27621	-0.757922	-2.17384	-1.92535	0.741794	-0.845162	-0.769314	-0.309792	1.49969	-0.582557	-0.999575	-2.33954	-0.261776
ARID3B	0.653091	-0.920074	1.10763	-0.171874	0.653946	-1.82864	-0.34949	0.767504	-2.30542	-0.185797	-2.92081	-0.795679	-0.0681199	-0.644096	-0.0925723	-0.778587	-0.907339
LIN54	-0.544408	-0.922236	-0.80958	0.159299	-0.555847	-1.82864	-2.17384	-1.13526	-0.744855	8.4802	-0.22541	-1.24146	-0.322608	-0.537862	0.734415	-0.845562	-0.0722343
ZNF519	-0.212661	-0.922404	-0.80958	-0.882785	-2.46484	-0.716619	-0.696274	-0.247577	0.682497	-0.630067	-0.780984	-0.817056	0.0786561	-0.709391	-0.466315	-0.495767	-0.193212
ZEB1	-0.935175	-0.92246	-0.80958	-1.35179	0.267737	-1.82864	-1.11111	-1.92535	-0.911104	-1.22999	-0.776813	-1.64503	-0.207109	-0.982201	-0.31637	-0.0114627	-0.982234
MTA1	-1.36381	-0.924479	-0.80958	-1.14094	-1.59209	-1.82864	-1.09946	-1.25629	-0.619899	-0.713797	-1.89385	-0.671004	-1.37415	-0.538614	-1.02456	-0.705837	-1.21636
ZNF75A	-0.855129	-0.925193	-0.80958	-1.0459	-0.88965	-0.245261	-0.1979	-1.92535	-2.30542	-1.16675	-1.00564	-2.41839	-0.181227	-2.19343	-0.772363	-2.33954	-2.11444
MYC-DAXX	-0.944743	-0.938833	-0.80958	-1.14475	-1.29954	-0.29555	-0.913415	-0.167799	0.154731	-1.1008	-1.16162	-2.41839	-0.159851	-0.810741	-1.02786	-2.33954	-2.11444
DLX6	-0.951687	-0.942917	-0.80958	-0.158008	-1.28173	-1.82864	-0.851268	-0.247958	-1.10145	8.27489	-0.604279	-2.41839	-0.233897	-0.223058	0.330688	-0.651542	-0.197518
ZNF658	-2.59866	-0.944116	5.34033	0.173718	-2.46484	-1.82864	-0.940401	-1.92535	2.28015	-2.27876	-2.92081	-1.48223	-1.37415	-2.19343	-2.51855	-2.33954	-2.11444
ARID4A	-1.15718	-0.953862	-0.80958	0.167647	-0.404877	-1.82864	-2.17384	-0.920712	-0.110389	4.39905	-0.0481395	-2.41839	-0.2427	-0.675064	-1.02304	-0.691837	-0.988012
BCL11A	-0.335412	-0.963329	-0.80958	-0.140874	-0.385533	-0.00189496	-0.949629	-0.313081	-0.278046	-0.108325	-0.0813846	-1.02611	0.177933	0.0537303	0.583864	0.799546	-0.229384
ZNF441	-0.394372	-0.964899	-0.80958	-1.24378	-2.46484	-1.82864	-2.17384	-1.92535	-0.717026	-0.314647	-0.899042	-0.587194	-0.449156	-0.602863	-1.62369	-2.33954	-0.48699
ZNF383	2.76505	-0.966385	-0.80958	-0.782936	-0.294525	3.92107	0.408617	-1.92535	-0.464344	-0.52589	-1.41676	-2.41839	-0.167662	-0.49354	-2.51855	-0.464306	-2.11444
PALB2	-1.21389	-0.972567	-0.80958	-1.0355	-2.46484	-1.82864	-0.187995	-1.92535	-2.30542	-0.782363	-0.598819	-2.41839	0.0226253	-0.18573	-1.31365	0.0614581	-1.31519
ZNF777	-1.34252	-0.974824	-0.80958	-0.649393	0.0368551	-1.82864	-0.169497	0.140151	-1.06939	0.0955682	-1.44606	-1.47043	-0.261586	-0.240718	-0.899138	-1.35584	-0.709898
ZNF285	-0.289989	-0.978721	2.97161	-0.934933	-2.46484	-1.82864	-2.17384	-1.92535	-2.30542	-0.587596	-0.62149	-2.41839	-1.37415	-0.412621	1.43951	-2.33954	0.647063
WDR5	-0.99737	-0.979758	-0.80958	-0.882827	-0.857226	-0.36918	-2.17384	-1.92535	-0.14155	-0.804855	-1.44805	0.0534398	-0.249589	-0.875047	-0.108594	-1.18277	-1.08878
ZNF221	-2.59866	-0.983249	-0.80958	-0.0925815	-2.46484	-1.82864	1.13669	-1.92535	-2.30542	-2.27876	-2.92081	-2.41839	0.105114	-0.368737	-2.51855	-2.33954	-2.11444
ZNF287	-0.844632	-0.983598	-0.80958	-0.887821	-2.46484	0.109705	-1.11194	-1.92535	-2.30542	-0.267671	-2.92081	-2.41839	-1.37415	0.64088	-2.51855	-2.33954	-2.11444
ATXN7L3	-1.36583	-0.98392	-0.80958	-0.602762	0.744317	-1.82864	-0.224589	-1.14983	-0.621438	-0.965271	-0.628395	-0.154472	-0.173842	-0.668526	-0.489548	-0.941048	-2.11444
CDX2	-0.974192	-0.983966	-0.80958	44.0503	-0.692102	-1.82864	-0.0899003	-0.987739	-0.758319	-0.499433	-1.36344	-1.19933	0.662256	-0.860772	0.2106	-0.730126	0.181914
SMAD2-3	0.304115	-0.986262	0.927093	-0.48199	-1.22209	1.13515	1.25958	-1.92535	0.0745832	-0.597	0.842024	-0.536306	0.00755325	-0.137623	-0.585445	-0.761169	0.547695
NR0B1	-0.650352	-0.987244	-0.80958	-2.65314	-2.46484	-1.82864	-2.17384	3.98707	-2.30542	-2.27876	-0.931556	-2.41839	-1.37415	-2.19343	-2.51855	-2.33954	-2.11444
SALL4	0.382083	-0.988142	-0.80958	-0.669909	-2.46484	0.474576	0.875639	-1.92535	-2.30542	-2.27876	-2.92081	-2.41839	0.0572056	-2.19343	-2.51855	-2.33954	-2.11444
CDK9-HEXIM1	-0.531287	-0.98859	-0.80958	-0.523991	-2.46484	0.0118156	-0.743946	-1.92535	1.26426	0.17067	-0.385094	-1.06972	-0.0274332	-0.115918	-0.603325	1.15303	1.57789
AEBP2	-2.59866	-1.01039	-0.80958	0.299589	-2.46484	-1.82864	-2.17384	-1.92535	-2.30542	-0.702421	-2.92081	-2.41839	-1.37415	-0.135084	-2.51855	0.0045614	-2.11444
E4F1	-0.470424	-1.01071	1.1336	0.32316	0.88686	-1.82864	-0.312843	-0.726947	1.78583	-0.768559	-0.335475	1.74217	0.0108063	-0.310361	-0.0735153	-0.631879	-0.921588
RUVBL1	-1.31004	-1.01569	-0.80958	-2.65314	-1.07261	-1.82864	-2.17384	-1.92535	-0.938675	0.507201	-2.92081	-2.41839	-0.241396	-2.19343	-1.00929	-0.953163	-0.731793
PHF20	-0.844885	-1.01986	3.30585	-0.386977	-0.230573	-0.690932	-0.632211	-0.705423	-0.220981	-0.937167	-1.06704	-0.0642557	-0.119174	-0.952751	-1.0533	-0.99078	-0.909691
NR2F2	-1.3599	-1.01986	-0.80958	-0.381412	-1.06746	-0.689829	-0.867582	3.31947	-1.11735	5.25682	-0.757004	-1.22725	-0.126931	0.151402	-0.0763858	-0.910735	-2.11444
NRF1	-0.328872	-1.02322	-0.80958	-1.37679	-0.746781	-0.324846	-2.17384	0.720232	-1.06709	-1.09788	-1.24771	0.642171	-0.389008	-0.997077	-0.3498	-1.15234	-0.708765
ZNF136	-2.59866	-1.0255	2.36651	-1.04136	-0.559979	-1.82864	-2.17384	1.55556	-2.30542	-0.525186	-0.938642	-0.315629	0.171026	-0.396835	-0.926895	-2.33954	0.0392127
PCBP1	-0.920487	-1.02591	-0.80958	-0.387124	-0.669365	-0.695443	-0.472316	-1.92535	-0.63798	-0.928531	-1.06322	-1.23156	-0.131038	-0.872642	-1.18442	-1.16147	-1.34691
SMAD5	-0.842999	-1.02703	-0.80958	-0.995153	-1.24922	-1.82864	-0.472083	-1.92535	-0.73357	-0.839747	-1.30961	-0.84662	-0.193199	-1.10255	-1.34117	-2.33954	-0.396519
ZNF76	-1.13508	-1.03219	0.36287	0.207687	-0.100812	-1.82864	-0.414779	0.431807	-0.070122	-0.935264	-1.26596	-1.39385	-0.202472	-0.212999	-1.35639	-0.688185	-0.918189
BCL11B	-1.20361	-1.03421	-0.80958	-0.7593	0.471251	-1.82864	-0.170778	-1.92535	-1.0885	-1.0302	-1.06676	-0.779051	-1.37415	-0.604872	0.517462	-1.36351	-2.11444
ZMYND11	-2.59866	-1.03745	-0.80958	-1.38133	0.242849	-0.239925	-0.695925	-0.937083	-0.53821	-0.371142	-1.76941	1.05262	-0.0714727	-0.821328	-1.03719	-1.1381	-0.961839
KDM4B	-0.962063	-1.0378	-0.80958	-0.777417	-1.08543	-1.82864	-0.438088	-0.249482	-0.270224	-0.977717	0.183378	-0.988231	-0.0716642	-0.563775	-1.16514	-0.10837	-0.965578
UBTF	-2.59866	-1.03915	-0.80958	-1.37328	-1.30347	-0.208624	-1.13069	-0.743127	0.15452	-0.706702	-1.28513	-2.41839	-0.240123	-0.593603	-1.04087	-0.27851	-2.11444
HOXC5	0.354806	-1.04848	2.86108	2.12565	-0.16775	-1.82864	0.378906	0.806446	-2.30542	-0.858866	0.451577	-2.41839	0.370944	-0.687447	-0.937931	-2.33954	-2.11444
KLF15	-1.33282	-1.04956	-0.80958	-0.983394	0.163182	-1.82864	-1.20528	-1.92535	-0.841547	-0.968203	-1.20484	0.0975468	-0.16498	-0.938777	-0.391545	-2.33954	-0.477246
MORC2	-0.991036	-1.05059	-0.80958	-0.884731	-0.78454	-1.82864	-1.10086	1.61426	-0.533594	-0.728658	-1.30933	-0.582559	-0.291607	-0.878803	-1.11754	-0.695611	0.499286
TFAP4	-0.365598	-1.05171	-0.80958	-0.193844	-0.218604	-0.359456	-0.683804	0.655205	-0.627978	0.0941732	-0.584544	-0.773722	0.102332	-0.361895	-0.66267	-2.33954	-0.697208
ZNF93	0.804321	-1.05925	-0.80958	0.666683	-1.30443	-1.82864	-2.17384	-1.92535	-2.30542	-0.66043	-1.1084	-0.0108379	0.0497865	-0.416829	-2.51855	-0.468932	-0.169886
YY1	-2.59866	-1.06382	0.923751	-1.21345	-1.27047	-0.374894	-2.17384	-1.92535	-1.41313	-0.912352	-1.39159	-1.16602	-0.29333	-0.886917	-1.37466	-2.33954	-2.11444
ZNF613	-2.59866	-1.07096	-0.80958	-2.65314	-2.46484	-1.82864	-0.439005	-1.92535	0.275404	-0.531388	-0.516649	-2.41839	-1.37415	-2.19343	-0.341888	-0.691146	-2.11444
RXRA	0.481075	-1.07783	1.7634	-0.254779	1.25678	-0.125636	2.99698	1.5222	-1.26693	-0.575044	1.29247	-0.568982	-0.186839	0.0241181	-0.439608	-0.058638	-2.11444
MBD1	-1.33497	-1.08388	-0.80958	-0.793629	-2.46484	-1.82864	-1.08932	-1.92535	-1.32002	2.40362	-0.77872	-1.19223	-0.261136	-0.705334	-0.850821	-1.13773	-0.439488
TARDBP	-1.13575	-1.08513	-0.80958	-0.758568	-0.747147	-0.750503	-0.993442	-1.92535	-1.37966	-0.85658	-1.51023	-0.92631	-0.0940539	-0.875497	-1.35005	-2.33954	-2.11444
ZNF649	-2.59866	-1.08582	-0.80958	0.533241	0.350101	-0.45482	0.329601	-1.92535	-0.734082	0.0771931	-0.882531	-2.41839	-0.0746169	-0.344103	-0.0156827	2.57289	0.309749
HNF1A	-2.59866	-1.09981	-0.80958	1.82201	0.997296	-0.487177	0.123219	8.24611	-0.713436	3.0619	1.90639	1.58532	0.0451855	-0.413454	2.29204	-0.972519	12.9286
NFYC	0.00845972	-1.10317	-0.80958	0.414392	-0.598633	-1.82864	-0.866533	0.109113	-0.519231	2.8402	0.0467842	-0.579768	-0.290945	-0.423672	1.85294	-1.34001	-0.401844
ZNF44	-2.59866	-1.10452	-0.80958	-1.12395	-1.53652	-1.82864	-0.63023	0.400103	-0.532311	3.07266	-1.25167	-1.20821	-0.0878272	-0.604271	-1.17935	-2.33954	-0.712164
FOSL2	0.899954	-1.10452	-0.80958	-0.671463	1.14124	0.166174	2.84574	-0.956035	-2.30542	-0.649827	0.318071	0.602389	-1.37415	-0.0387581	-0.996151	-0.0597336	-2.11444
MYNN	-0.77011	-1.10474	-0.80958	-0.991345	1.07992	-0.22326	-2.17384	-1.92535	-0.129496	-0.839307	-1.30197	-0.841672	-0.164774	-0.778135	-0.61063	-0.28338	0.322594
ZNF800	-1.1935	-1.10474	-0.80958	-0.449084	-0.426148	-0.740579	-0.532951	-1.92535	0.0288027	1.93532	-0.753891	-2.41839	-0.188032	-0.483242	-0.505601	-1.15477	0.16979
FOSL1	0.713257	-1.10587	1.79423	-0.45333	3.25824	-0.361862	7.25671	-1.10478	-0.933161	-0.849261	0.878235	0.478857	-1.37415	0.075377	-0.988413	-0.448957	-2.11444
SRSF1	-0.386889	-1.10699	0.297216	-0.753296	-0.43201	-1.82864	-0.277381	-1.21306	-0.733698	-0.284549	-0.767474	-0.996352	-0.355682	-0.434791	-0.515621	-0.226344	-0.569604
MCRS1	-2.59866	-1.10778	-0.80958	-0.658472	-1.29649	-1.82864	-1.0906	-1.92535	-0.789226	1.07748	-1.6962	-1.2525	-0.4047	-1.10157	-0.779198	-2.33954	-0.542044
TFDP2	-1.19741	-1.11215	-0.80958	-0.0633301	-0.995015	-1.82864	-2.17384	-1.92535	-1.12607	4.83989	-0.934557	-1.23955	-0.23634	-0.759353	-0.610884	-0.684289	-0.45841
TAF9B	-0.601149	-1.11731	-0.80958	-0.796412	-0.155375	0.341635	-0.105983	-0.284234	0.289864	-0.281708	-0.961226	0.278939	-0.107589	-0.00186821	-1.20441	-1.39485	-1.16537
RBM39	-0.33588	-1.11865	-0.80958	-0.646024	-0.57553	-0.688225	-0.54507	-1.92535	0.28858	-0.0847679	-0.772851	-1.2223	-0.290547	-0.681374	-1.01226	-0.690985	-0.71477
INO80	-0.899393	-1.11922	-0.80958	-0.667405	-1.00025	-0.0478734	-0.759118	-1.92535	-0.347726	-0.272167	-1.05919	-2.41839	-0.424116	-0.885338	-1.52887	-2.33954	-1.30646
PREB	-0.657698	-1.12363	-0.80958	-1.24987	-2.46484	-1.82864	-2.17384	-1.92535	-0.851472	-2.27876	-2.92081	-2.41839	-1.37415	-2.19343	-2.51855	-0.317782	-0.54833
ZNF354A	-0.850023	-1.12816	-0.80958	-2.65314	-2.46484	-0.898309	-2.17384	-1.92535	0.928465	-0.73353	-2.92081	-2.41839	-0.0702519	-2.19343	-2.51855	-0.343261	-2.11444
SMAD1	-0.964758	-1.1283	-0.80958	-0.14326	-0.244272	-0.0818043	-2.17384	-0.25453	0.488429	0.259941	-1.28697	-0.837992	-0.0254018	-0.246275	-0.693183	-0.271936	-0.44674
TCF7L2	0.940992	-1.13794	-0.80958	2.20945	0.436423	-1.82864	0.977673	-1.92535	-0.805641	0.295884	-0.549102	-2.41839	-0.236605	-0.353253	0.81771	-2.33954	0.211287
ZNF337	-1.18339	-1.13951	-0.80958	-1.09788	-2.46484	-1.82864	-2.17384	-1.10316	-1.11556	2.12408	-1.64951	-0.995971	-0.224682	-0.761156	-0.541441	-1.14004	0.127274
FUS	-1.13077	-1.14018	-0.80958	-1.39261	-2.46484	-1.82864	-2.17384	-1.92535	-2.30542	-0.717827	-1.37136	-0.83685	-0.188694	-0.771073	-1.1074	-2.33954	-2.11444
ZNF808	0.699067	-1.14033	-0.80958	1.4474	-0.291594	1.72754	-0.363279	-1.92535	-0.0937159	-0.521499	-0.494391	-0.464937	0.0216796	-0.18609	-2.51855	-2.33954	-2.11444
FIP1L1	-1.60387	-1.14445	-0.80958	-0.991785	-0.855272	-1.82864	-0.772173	0.393912	-1.19853	-0.355037	-2.92081	-0.80354	-0.203135	-2.19343	-1.35284	-2.33954	-0.917736
KLF10	-0.39228	-1.14736	-0.80958	-0.315348	-0.8466	0.555139	-0.00124794	-1.92535	-1.06798	0.241937	-1.1822	-0.791232	-0.160667	-0.372563	-0.14177	-2.33954	-0.988239
NIPBL	0.0414119	-1.1514	-0.80958	-0.970007	-1.26266	-0.0251169	-0.820036	-0.151418	-0.610281	-0.787505	-0.843513	0.749329	-1.37415	-0.771975	-1.12236	-0.546863	0.257316
TBL1XR1	-0.219938	-1.15688	-0.80958	-0.462514	-1.28271	-0.722133	-0.086055	1.35518	-1.11184	-0.269619	-0.788908	-0.980237	-0.0359414	-0.326207	-1.20847	-0.491749	-0.952435
PTBP1	-1.3626	-1.15992	-0.80958	-0.448498	0.324004	-0.723937	-0.462528	0.190998	-0.311262	-0.363165	-1.233	-0.834312	-0.220707	-0.880155	0.125149	-0.0520642	-0.306899
NAB2	-1.45543	-1.16087	1.26935	-2.65314	-0.387874	-1.82864	-0.701521	-1.92535	-1.04631	-1.02425	-2.92081	-2.41839	-1.37415	-0.649061	-0.445224	-2.33954	-2.11444
SFMBT1	-1.60131	-1.16598	1.71547	-1.15012	-0.88497	-1.82864	-0.914582	-0.180074	-0.932263	-0.531421	-1.30353	-0.782984	-0.282996	-0.753794	-1.33813	-1.14784	-1.25502
MECP2	-0.542855	-1.16809	-0.80958	-2.65314	0.356938	-0.636019	-0.266244	-1.92535	0.275532	-0.267803	-2.92081	-2.41839	0.0816498	0.0328374	-2.51855	-2.33954	-2.11444
SMARCB1	-1.47389	-1.17114	-0.80958	-1.28307	-1.37476	-1.82864	-2.17384	-1.92535	-2.30542	-1.16822	-2.92081	-1.42557	-0.430343	-1.12194	-1.69967	-2.33954	-2.11444
ZNF595	-0.0894316	-1.18479	-0.80958	-2.65314	-2.46484	-1.82864	-2.17384	-1.92535	-2.30542	-2.27876	-0.296276	-2.41839	-1.37415	-2.19343	-2.51855	-2.33954	-2.11444
BRD9	-1.15138	-1.18706	-0.80958	-1.27882	-0.141113	-0.914568	0.28564	-1.92535	-1.3081	-1.11061	-0.222297	-1.23118	-1.37415	-0.797218	-1.18899	-1.17267	-2.11444
BCOR	-0.10262	-1.18886	1.63468	-0.982601	-1.0848	2.50855	-0.839845	0.2763	-0.054349	-0.967028	-1.27502	-1.23841	-0.0551371	-0.843118	-1.15454	-0.941778	0.302438
ZFP37	-0.379613	-1.19367	-0.80958	0.233707	0.5219	-0.0877189	-0.684503	-1.92535	-0.346655	0.669433	0.218112	-0.991911	-0.20685	0.0215637	-1.33978	-2.33954	-2.11444
ZNF468	-0.401919	-1.19384	-0.80958	-0.153615	-0.891096	1.48913	-0.37827	0.138447	0.110278	-0.599543	0.156144	-1.03994	-0.265508	-0.559418	-1.03148	0.510586	-0.681345
LIN9	-2.59866	-1.19496	-0.80958	-2.65314	-2.46484	-1.82864	-2.17384	-1.92535	-1.0649	-0.819034	-2.92081	-2.41839	-1.37415	-0.895803	-2.51855	-2.33954	-2.11444
U2AF1	-1.3688	-1.1986	0.247125	-1.06122	-1.00344	-1.82864	-2.17384	-1.92535	-0.127572	0.561762	-2.92081	-1.21088	-0.164906	-0.51322	-2.51855	-0.989441	-0.396065
ZNF142	-1.36529	-1.19905	-0.80958	-1.11268	-1.00515	-1.82864	-1.07639	-1.11469	-0.528592	1.02979	-1.64215	-0.847128	-0.537257	-0.5782	-0.508899	-0.676498	-0.25917
KLF12	-1.32446	-1.20191	-0.80958	-2.65314	-1.27257	-1.82864	-1.0969	-1.92535	-2.30542	-0.970252	-1.63324	-1.19857	-0.288428	-1.08768	-0.853865	-0.714421	-2.11444
HMGB1	-1.33996	-1.20287	-0.80958	-0.872576	-0.570034	-1.82864	-0.690097	-0.562202	-0.562062	-0.941119	-1.24134	-2.41839	-0.367414	-0.202632	-0.827285	-1.43783	-2.11444
NFATC1	-2.59866	-1.20321	-0.80958	-1.53243	-1.28428	-1.82864	-0.604707	0.27211	-0.551805	-2.27876	-1.67696	-1.18099	-0.181128	-0.802477	-1.3203	-1.18253	-0.999116
ZNF501	-1.39534	-1.20748	-0.80958	-0.436971	-0.694102	-1.82864	-0.741523	0.407807	-0.555652	0.726682	-0.699139	-1.58336	-0.146927	-0.994222	-0.973375	-0.950056	-1.20548
NFYA	-1.33767	-1.20847	-0.80958	-1.20349	-0.392786	0.441954	-0.275516	-1.26458	-2.30542	-0.799293	-0.077355	-0.779685	-1.37415	-0.784446	-0.0375018	-0.914266	-0.466342
PAX5	-0.930459	-1.20982	-0.80958	-0.756079	1.19588	-1.10875	-0.694058	2.64046	-0.640545	-1.10402	-1.88635	0.397142	-0.233691	-0.288574	3.50474	8.79633	2.54772
ZNF491	-2.59866	-1.21171	-0.80958	-2.65314	-2.46484	-1.82864	0.836732	-1.92535	-2.30542	-2.27876	0.466457	0.644418	-1.37415	0.0318761	0.826024	-2.33954	-2.11444
RNF2	-0.926281	-1.21263	-0.80958	-1.35926	-1.26583	2.29044	-0.502301	-1.92535	0.99845	-0.95561	-1.21269	-0.669482	-0.442134	-0.285943	-1.02558	-2.33954	-0.276619
SNAPC1	-1.40112	-1.21268	-0.80958	-0.962892	-0.91139	0.206772	0.0149872	-1.92535	-2.30542	-2.27876	-0.659871	-1.16545	-0.0360262	-0.794281	-1.00979	-0.632307	-2.11444
ZNF112	-2.59866	-1.21407	-0.80958	-0.773813	-2.46484	-1.82864	0.899295	-1.92535	-2.30542	0.543733	2.72475	-0.346547	0.20747	-0.33674	1.26879	-0.125337	-2.11444
ZNF530	-0.590652	-1.21497	-0.80958	0.71564	-0.465287	-0.226214	-0.0133429	3.40031	1.29542	-0.890378	-1.05797	0.127981	-1.37415	0.114122	-2.51855	-0.76617	-2.11444
ZBTB11	-1.13683	-1.22597	-0.80958	-0.434189	-1.2811	-0.101453	-0.850567	-1.92535	-0.138857	-0.526805	-1.26087	-0.78844	-0.0809971	-0.528096	0.55419	-0.674794	-0.909238
HDAC6	-0.141636	-1.23225	-0.80958	-0.739866	-0.373469	-0.0176985	-0.747234	-0.921093	-0.60451	-0.712772	-1.4704	0.312123	-0.288163	-0.596381	-0.90066	-0.845318	-0.418726
RBM14	-0.214278	-1.23937	2.67059	-1.14529	-0.5382	-0.24594	-0.569893	-1.92535	0.320128	-0.823206	-0.783106	-0.832155	-0.266568	-0.760555	-1.02311	-1.53546	-2.11444
TCOF1	1.01663	-1.24109	-0.80958	-0.238895	-2.46484	-1.82864	-2.17384	-1.92535	-2.30542	1.20975	-2.92081	-2.41839	-1.37415	-2.19343	-0.449927	-2.33954	-2.11444
DMAP1	-0.723682	-1.24234	-0.80958	0.898781	-1.26974	-1.82864	-1.09666	-1.92535	-0.740366	6.04428	-0.5508	-1.16945	-0.126328	-0.0780521	0.0480951	-0.685994	-0.923401
PHF5A	-0.426041	-1.24274	-0.80958	0.502376	-0.6943	-0.718724	-0.907474	-1.92535	-0.0516542	6.17849	-0.798671	-0.770042	-0.236414	-0.334621	-0.0652238	-0.900509	0.563318
STAT3	-2.59866	-1.24302	-0.80958	-2.65314	-0.896694	-1.82864	-2.17384	-1.92535	-1.42813	-1.10783	-2.92081	-2.41839	-1.37415	-2.19343	-2.51855	-2.33954	-2.11444
CERS6	-0.850594	-1.24458	-0.80958	-1.11191	-2.46484	-1.82864	-2.17384	-1.92535	-2.30542	-0.447677	-1.17879	-2.41839	-1.37415	-2.19343	-2.51855	-0.184476	-0.231551
HNRNPC	-0.928572	-1.24593	-0.80958	-1.12952	-2.46484	-0.703062	-2.17384	-1.92535	-0.701895	0.00548913	-1.45017	-1.23473	-0.161256	-0.59563	-0.585065	-2.33954	-2.11444
ELK4	-0.758386	-1.24879	-0.80958	-0.791036	-0.313416	-0.405593	-2.17384	0.115113	-1.0717	-0.99697	-1.83796	-0.985693	-0.183792	-0.598712	-1.57727	-2.33954	0.0877617
SP3	-0.352994	-1.25154	-0.80958	0.411144	-0.317249	-1.82864	0.0651789	0.276681	-0.57912	-0.702888	-0.0145377	-0.893254	-0.124267	-0.433662	-0.80971	-1.1829	-0.534226
SUPT5H	-0.473523	-1.25176	-0.80958	-1.42336	-1.23101	-1.82864	-0.246614	-0.680385	-0.619899	-2.27876	-1.4738	-0.544427	-1.37415	-1.28346	-2.51855	-1.47727	-2.11444
FANCL	-2.59866	-1.26415	-0.80958	-1.24172	-2.46484	-1.82864	-2.17384	-1.92535	-2.30542	-2.27876	-1.57437	-1.01215	-1.37415	-2.19343	-2.51855	-0.703465	-2.11444
ZHX1	-0.758656	-1.27257	-0.80958	-2.65314	-0.271283	-1.82864	-2.17384	-1.92535	-1.09786	-0.757352	-1.46523	-1.22357	-1.37415	-0.715551	-1.2091	-2.33954	-2.11444
ASXL1	-2.59866	-1.28232	-0.80958	-0.738462	-1.26695	-1.82864	-0.975266	-1.92535	-1.05888	-0.661551	-1.58286	-2.41839	-0.191164	-0.573035	-1.32925	-2.33954	-2.11444
PHF21A	-0.503376	-1.28334	-0.80958	0.478113	-1.06599	-1.82864	-2.17384	-1.92535	-0.732287	7.46105	-0.295161	-1.2143	-0.230776	-0.286771	0.390445	-1.16403	-0.153528
GABPA	-1.37149	-1.28379	-0.80958	-0.876677	-1.06746	-0.363065	-1.07895	-1.92535	-1.08401	-1.02141	-1.29928	-1.0131	-0.282466	-0.890523	-0.668125	-1.17218	-2.11444
ASH2L	-1.16257	-1.28631	-0.80958	-0.953209	-0.993651	-1.82864	-2.17384	-1.09003	-0.718823	-1.11559	-1.35898	-0.753988	0.108985	-1.16792	-0.991894	-2.33954	-2.11444
TCF25	-0.953978	-1.28748	-0.80958	-2.65314	-2.46484	-1.82864	-2.17384	-1.92535	-2.30542	1.15681	-1.064	-2.41839	-0.253187	-0.711494	-0.829892	-1.11521	-0.469655
GLIS2	-1.17052	-1.28922	-0.80958	-1.12136	-0.66929	0.0403923	-0.748631	-0.687623	-0.0342159	-0.743511	-1.67172	-0.390001	-0.213395	-0.777307	-0.775392	-1.53497	-0.537511
CXXC5	-2.59866	-1.29186	-0.80958	-2.65314	-2.46484	-1.82864	-2.17384	-1.92535	-2.30542	-0.898817	-1.62659	-0.830125	0.260337	-2.19343	-1.03465	-1.14735	-2.11444
CDK8	-2.59866	-1.29298	-0.80958	-1.36068	-2.46484	-0.120824	-0.905726	-0.207873	-1.24565	-0.898964	-1.22267	-2.41839	0.0208606	-0.864228	-1.3569	-0.908544	-0.446513
ZBTB21	-0.931402	-1.30106	-0.80958	0.143526	-0.641866	0.690332	0.3537	-0.230254	-0.290744	0.494434	1.23878	-0.799352	-0.0480564	-0.291429	-0.355	-2.33954	-0.711938
ZNF224	-1.08252	-1.30116	-0.80958	-2.65314	-0.900886	-1.82864	-2.17384	-1.92535	-2.30542	0.257415	-1.38324	-2.41839	-0.300171	-0.5387	-1.12849	-0.871049	-0.468861
ZBED2	-0.674765	-1.30296	-0.80958	-1.35014	-2.46484	-1.82864	-0.704083	-1.92535	-0.719847	-0.957078	-0.764995	-1.21024	-0.186262	-0.690308	-2.51855	-2.33954	-2.11444
KLF14	-0.328468	-1.30958	2.01345	0.140597	-0.743972	-1.82864	-0.545886	-0.527069	-0.284332	-0.947853	0.30944	-0.312329	-0.299821	-0.773177	-0.618368	-1.15648	-0.414761
SP2	-1.30081	-1.31182	-0.80958	-0.969861	-2.46484	-1.82864	-0.856044	-1.92535	-1.09991	-1.21769	-1.74804	-1.47982	-1.37415	-0.978746	-2.51855	-1.4763	-0.920115
NCOA6	0.225328	-1.31434	-0.80958	-2.65314	-0.658535	-1.82864	-2.17384	-1.92535	-2.30542	-0.448399	-0.651228	-2.41839	-1.37415	-2.19343	-2.51855	-2.33954	-0.136333
XRCC3	-2.59866	-1.31556	-0.80958	-0.890164	-2.46484	-1.82864	-2.17384	-1.92535	-0.940897	-2.27876	1.36092	-2.41839	-1.37415	-0.416672	-0.430057	-2.33954	-2.11444
GMEB1	-1.16001	-1.31564	-0.80958	-1.26124	-0.864065	-1.82864	-0.90083	-1.13259	-0.813976	-0.915426	-1.81384	-2.41839	-0.231226	-0.806083	-1.09172	-1.17863	-2.11444
ATF1	0.721366	-1.31631	-0.80958	0.631577	-0.985591	0.836523	-0.381915	0.37896	-0.749856	-0.287252	0.215928	-0.549122	0.0436896	0.776215	0.42535	-0.628106	-0.524935
ZNF567	-2.59866	-1.32409	-0.80958	-2.65314	-1.20625	1.30582	-2.17384	-1.92535	-0.479862	-0.786526	-2.92081	-2.41839	-0.103526	-0.857932	-2.51855	-2.33954	-2.11444
BRD3	-1.00343	-1.32798	-0.80958	-1.41428	-0.202341	-0.186546	-2.17384	-1.92535	-0.809744	-0.856872	-2.92081	-1.01361	-1.37415	-0.787451	-2.51855	-1.16135	-0.66081
KLF4	-0.844346	-1.3282	0.917428	0.185763	0.350038	0.163768	-0.299639	-1.92535	-0.533209	-1.21798	-0.589496	0.401076	-0.2875	-0.775731	-1.3583	-1.43965	-0.903573
ELF1	-1.37095	-1.33044	-0.80958	-1.26652	-1.26046	-0.377901	-0.977593	-1.92535	-1.43031	-2.27876	-2.92081	-1.02122	-1.37415	-2.19343	-2.51855	-2.33954	-2.11444
BRD1	-0.140693	-1.33358	0.521317	-1.08709	-1.32167	0.549726	-1.29466	-1.92535	-0.260095	-1.04381	-1.26526	-0.389222	-0.327378	-0.967025	-1.18303	0.785643	-0.120756
ZBTB26	-1.03057	-1.33897	-0.80958	-1.28145	-0.9884	-0.705969	-0.385761	-1.92535	0.125878	-1.22047	-2.92081	-1.24298	-0.260717	-2.19343	-2.51855	-2.33954	-2.11444
KLF9	-1.37176	-1.33919	-0.80958	-1.0513	-1.01565	-1.82864	-0.825512	-1.92535	-0.50769	-1.29629	-1.38947	-1.16691	-0.307638	-1.29413	-1.12553	-1.37799	-2.11444
FOS	-2.59866	-1.33974	-0.80958	-0.999503	-0.241951	0.511938	0.4636	-1.92535	-0.556035	-0.781142	0.47262	1.8055	-1.37415	-0.473025	-0.534591	-0.499054	-2.11444
ZNF256	-0.725371	-1.34131	-0.80958	-1.32773	-1.10975	-1.82864	-2.17384	-0.267662	-1.06452	0.332573	-1.25641	-2.41839	-1.37415	-2.19343	-1.19172	-0.636203	-0.409009
ZBTB7A	-1.74281	-1.34188	-0.80958	-1.39232	-2.46484	-1.82864	-2.17384	-1.92535	-0.818208	-1.04557	-1.64937	-1.33307	-1.37415	-1.06987	-1.32791	-2.33954	-2.11444
MNT	-0.953772	-1.34839	1.78478	-1.1092	-2.46484	-0.342691	-1.07557	-0.685719	-0.861681	-0.84933	-0.856247	-2.41839	-0.291401	-0.979797	-1.53267	-2.33954	-0.67588
ZNF543	-2.59866	-1.35123	-0.80958	-2.65314	-2.46484	-1.82864	-2.17384	-1.92535	-2.30542	-0.701126	-2.92081	-2.41839	-1.37415	-2.19343	-1.43602	-2.33954	-0.985675
ZSCAN5A	-1.18946	-1.36105	4.57833	-0.350702	-0.341648	-1.82864	-0.478144	-0.735222	0.679676	-0.924433	-1.48462	-1.45368	-1.37415	-0.753493	-2.51855	-1.56103	-2.11444
ZFX	-1.47928	-1.36588	-0.80958	-1.372	-1.51354	-1.82864	-2.17384	-1.92535	-0.691765	-2.27876	-2.92081	-1.57105	-0.43392	-2.19343	-1.05791	-2.33954	-2.11444
HBP1	-2.59866	-1.36868	-0.80958	-1.07811	-0.897569	-1.82864	-2.17384	-1.10697	-0.906359	2.34661	-1.28924	-2.41839	-0.423189	-0.715401	-1.35728	-2.33954	-0.432123
RFXAP	-1.18649	-1.37092	-0.80958	-0.709306	-0.663014	-0.357451	-2.17384	-1.92535	-0.520257	2.39017	-1.17286	-2.41839	-0.30989	-0.784296	-0.170253	-0.912318	-0.151602
ATF3	-1.12915	-1.37787	-0.80958	-1.15598	0.201204	0.884831	0.0317673	-0.262815	-0.829621	0.532432	-0.927341	-0.0971855	-0.160667	-0.667851	-0.537001	-0.907327	-0.9038
HIF1A	-0.912131	-1.38011	-0.80958	-1.3683	-0.780631	0.167677	-0.471267	2.9982	-2.30542	-1.10593	-0.296717	-0.576722	-0.111622	-0.870689	-1.11171	-1.16244	-2.11444
TBP	-2.59866	-1.3837	-0.80958	-0.994274	-0.0718464	-0.373992	-0.677044	-1.92535	-0.506407	-0.902692	-1.44932	-2.41839	-0.167291	-0.617644	-1.58716	-2.33954	-0.918189
MLXIP	-0.46635	-1.38846	-0.80958	-2.65314	-0.656337	0.640503	-2.17384	-1.92535	-1.0272	-0.694466	-0.546812	-0.0718093	0.185733	-0.762294	-0.654766	-2.33954	-2.11444
CXXC4	-1.64982	-1.39088	-0.80958	-1.38983	-0.976309	-0.3773	-0.529687	-1.92535	-0.907129	-2.27876	-1.3222	-1.32305	-0.20128	-0.717207	-2.51855	-0.842397	-2.11444
TGIF2	-0.961524	-1.39088	-0.80958	-0.989252	-2.46484	-1.82864	-1.08175	-0.0843728	-1.10492	0.871505	-1.61626	-2.41839	-1.37415	-0.809007	-1.18107	-1.13944	-0.427025
RCOR1	-0.902294	-1.40008	-0.80958	-1.14763	-0.652999	-1.82864	-0.908989	-0.211683	-1.26206	-1.0929	-1.42753	-1.20834	-0.408086	-2.19343	-1.62445	-1.14942	0.274865
JUN	-1.34521	-1.40187	-0.80958	-1.26535	-1.00503	-0.372488	-0.53936	-1.92535	-2.30542	-1.09583	-1.1155	-0.778543	-1.37415	-0.997378	-2.51855	-2.33954	-2.11444
NR2C2	-1.1592	-1.40434	-0.80958	-0.630983	-0.720503	-0.109272	-0.642931	-1.92535	-0.713437	4.09313	-0.00746303	-1.17313	-0.130567	-0.288648	-0.323092	-2.33954	-0.416347
SMARCC1	-1.35087	-1.40658	-0.80958	-2.65314	-2.46484	-1.82864	-0.82761	-1.92535	-0.299977	-2.27876	-1.9087	-2.41839	-1.37415	-0.683929	-2.51855	-0.708515	-0.668741
INTS13	-0.929785	-1.4077	1.69744	-1.13816	-1.67172	-0.0706532	-0.970718	0.461892	-0.852191	-0.793946	-0.910294	-1.22991	-0.243362	-0.0552865	-0.112399	-0.689646	-0.221072
MGA	-0.940161	-1.40882	-0.80958	-1.34974	-0.404144	-1.02302	-0.815025	0.353161	-0.740623	-0.943315	0.634264	-1.01247	-0.310552	-0.886616	-1.1197	-1.16488	-2.11444
AFF4	-2.59866	-1.41533	-0.80958	-2.65314	-1.01187	-0.695844	-2.17384	-1.92535	-0.706383	-1.02522	-1.65262	-2.41839	-1.37415	-1.06611	-2.51855	-1.16999	-0.909125
ZNF197	0.151297	-1.41672	-0.80958	0.137042	-2.46484	-1.82864	-0.142585	-1.92535	-2.30542	-0.657649	-1.17242	0.347947	0.533879	-0.163624	-2.51855	0.459898	0.304083
RBBP5	-2.59866	-1.42116	-0.80958	-1.41604	-0.99646	-1.82864	-2.17384	-1.92535	-0.627209	-1.19902	-1.2886	-2.41839	-0.353747	-1.01932	-2.51855	-2.33954	-2.11444
ZNF232	-0.901755	-1.4252	-0.80958	-0.659308	-1.2513	-1.82864	-1.07685	-0.211492	-1.05618	2.35104	-1.4849	-2.41839	-0.312407	-0.753042	-1.15829	-0.980675	-0.302253
TCF12	0.188284	-1.4326	-0.80958	-0.390931	-0.745926	-0.693037	-1.09025	0.792498	-1.06144	-0.803977	-1.07369	-0.73597	-1.37415	-0.150171	-0.0438439	-1.16719	-0.463169
KDM5B	-2.59866	-1.43327	-0.80958	-2.65314	-1.27475	-1.82864	-2.17384	-0.708946	-0.633749	-1.08558	-2.92081	-1.2327	-0.301676	-0.950647	-2.51855	-2.33954	-0.972829
ZNF616	1.41951	-1.43647	-0.80958	-2.65314	-2.46484	-1.82864	0.773083	-1.92535	0.318794	-0.94675	2.94418	0.160591	-1.37415	0.169202	-2.51855	-1.27378	-2.11444
ZNF202	-1.14909	-1.43911	-0.80958	-1.57823	-1.32203	-1.82864	-0.846139	0.137865	-0.0164666	-1.02068	-1.26837	-2.41839	-0.23634	-1.06296	-2.51855	-2.33954	-0.406489
SAP30	-0.337092	-1.4492	-0.80958	-2.65314	-1.25606	-0.996252	-1.32111	-0.568202	0.0804822	-2.27876	-1.65984	-2.41839	-0.167821	-0.975139	-1.31472	-2.33954	-0.926121
HNRNPLL	-2.59866	-1.45032	-0.80958	-2.65314	-1.30003	-0.549754	-2.17384	-1.92535	-0.6031	-0.972736	-1.68318	-1.2525	-0.467306	-0.852133	-0.888286	-0.944578	-2.11444
ZFY	-1.31415	-1.45054	-0.80958	-1.08787	-2.46484	-1.82864	-1.12451	-1.92535	-0.837572	0.0651447	-1.37242	-1.54606	-0.462934	-0.542895	-1.62851	-1.20152	-1.1128
HEY2	-2.59866	-1.45092	-0.80958	-0.496103	-2.46484	-1.82864	-2.17384	-1.92535	-2.30542	-0.42665	3.33707	-0.359682	0.288065	0.0708557	0.0126455	2.07302	-1.07439
OLIG2	-2.59866	-1.45211	-0.80958	-1.53024	-1.56925	10.3055	-1.07604	-1.92535	7.99921	-0.920257	-1.47705	-0.499824	-1.37415	0.463573	-2.51855	-0.637358	-0.179009
KDM4A	-0.684666	-1.45301	1.59196	-1.19885	-2.46484	-0.342991	-0.919358	-1.92535	-0.158992	-1.13974	-0.7031	-1.42291	-0.327245	-0.79812	-1.33616	-2.33954	-2.11444
ZNF195	-2.59866	-1.45541	-0.80958	-2.65314	-0.311646	-1.82864	-0.43819	-1.92535	-2.30542	-2.27876	-0.22611	1.1782	-1.37415	-0.346422	-2.51855	-2.33954	-2.11444
PHF8	-1.47686	-1.46826	-0.80958	-2.65314	-2.46484	-1.82864	-2.17384	-1.92535	-0.597201	-1.2821	-1.68955	-1.56725	-0.440544	-1.10203	-1.52481	-1.39881	-2.11444
SAFB	-1.6629	-1.46904	-0.80958	-1.57632	-1.28149	-1.82864	-0.714221	-1.92535	-0.923543	-0.670324	-1.45773	-0.749867	-1.37415	-0.959813	-0.848665	-2.33954	-2.11444
NELFCD	-1.56849	-1.48015	-0.80958	-1.19972	-2.46484	-1.82864	-2.17384	-1.92535	-0.831417	-2.27876	-1.9503	-2.41839	-0.424911	-1.00639	-1.70423	-2.33954	-0.872274
KLF6	-0.302523	-1.4806	-0.80958	-1.10408	-1.05718	-1.03876	-2.17384	-1.09022	-0.829493	-0.491749	-1.35912	-1.24476	-0.342083	-0.734637	-0.97921	-1.11576	-0.529467
JUND	-0.903103	-1.48362	-0.80958	-2.65314	-0.451205	-0.359055	-0.777884	-1.92535	-1.11094	-0.834184	-1.10376	-0.222235	-1.37415	-0.965373	-2.51855	-1.13858	-2.11444
E2F6	-1.35613	-1.48666	-0.80958	-1.4052	-0.858936	-0.372488	-0.844857	-1.92535	-0.74229	-1.04103	-0.549102	-1.16818	-0.324861	-0.860846	-1.02025	-2.33954	-1.09173
ZNF84	-1.45422	-1.48806	-0.80958	-0.940981	-2.46484	0.883779	-2.17384	-1.92535	-0.148141	-1.20305	-0.932405	0.348962	0.00425082	-0.390386	-1.27217	0.245017	-2.11444
ARID2	-0.0594257	-1.49137	-0.80958	-0.547246	-0.87579	0.296991	-0.917959	-1.92535	0.0204654	-1.16881	-1.47196	-1.1933	-0.264294	-2.19343	-2.51855	-2.33954	-0.183088
HNF4A	-0.772132	-1.49237	-0.80958	5.52195	-1.46102	-1.82864	-2.17384	1.05666	-0.308953	6.14648	-1.62927	-1.006	-0.249132	-0.659888	0.121344	-0.750821	-0.972603
SMAD3	-1.38847	-1.49899	-0.80958	-2.65314	-0.863088	-1.82864	-0.0100712	-0.923379	-1.09466	-2.27876	-1.46333	-2.41839	-0.409146	-0.968528	-1.63916	-0.936787	-2.11444
ZNF17	-0.233724	-1.50296	-0.80958	-0.741198	-0.562378	2.66622	-0.410714	-1.92535	-2.30542	-0.64829	-2.92081	0.504215	-1.37415	0.126455	-1.47947	-2.33954	1.45189
GTF2B	-1.37311	-1.513	-0.80958	-1.3746	-0.784051	-1.82864	-1.23173	-0.709518	-1.26899	-2.27876	-1.43998	-2.41839	-0.387816	-2.19343	-2.51855	-1.35608	-2.11444
CREBBP	-0.9186	-1.51704	-0.80958	-1.37196	-1.06587	-1.82864	-0.430279	-1.92535	-1.35131	-0.364775	-2.92081	-0.99724	-0.374038	-0.95245	-1.05076	-2.33954	-2.11444
ZNF343	-2.59866	-1.52013	-0.80958	-0.962746	-1.27611	-1.82864	-0.80023	-1.92535	-0.72908	-1.11896	-0.656051	-2.41839	-0.0292696	-1.01743	-0.992543	-2.33954	-2.11444
HCFC1	-0.928033	-1.5278	-0.80958	-1.39656	-0.974232	0.193164	-0.973631	-1.92535	-1.30181	-1.01211	-1.14973	-2.41839	-0.455647	-0.894881	-0.794235	-2.33954	-0.931673
CEBPZ	-2.59866	-1.53134	-0.80958	-0.527842	-0.0222762	-1.82864	-2.17384	-1.92535	-2.30542	-0.836393	-1.17272	-0.925042	-0.147709	-0.646651	-1.43158	-0.400471	-2.11444
NONO	-2.59866	-1.57289	-0.80958	-2.65314	-2.46484	-1.82864	-1.09224	-1.92535	-1.20417	-0.786773	-2.92081	-2.41839	-1.37415	-0.798871	-1.38519	-2.33954	-2.11444
GMEB2	-1.18178	-1.57485	-0.80958	-1.40374	-2.46484	-1.82864	-2.17384	-1.92535	-1.25013	0.375301	-2.92081	-2.41839	-0.326853	-0.955005	-1.16984	-1.16403	-2.11444
BRCA1	-2.59866	-1.57844	-0.80958	-2.65314	-1.297	-1.82864	-2.17384	-1.92535	-1.06491	-2.27876	-2.92081	-1.23346	-1.37415	-1.0689	-2.51855	-2.33954	-2.11444
ZNF250	0.446741	-1.58236	-0.80958	-2.65314	-2.46484	-1.82864	-2.17384	-1.92535	-2.30542	-2.27876	-2.92081	-2.41839	-1.37415	-2.19343	-2.51855	-2.33954	-2.11444
MED26	-0.967787	-1.58949	-0.80958	-1.44401	-1.25482	-1.82864	-0.928214	-0.984416	-0.571041	-1.34021	-1.91677	-0.99121	-0.320548	-0.797442	-1.7017	-2.33954	-2.11444
SIN3B	-2.59866	-1.60088	-0.80958	-1.397	-2.46484	-1.82864	-2.17384	-1.92535	-0.826671	-0.575337	-1.6546	-1.22369	-1.37415	-2.19343	-1.36705	-2.33954	-0.973056
CREM	-2.59866	-1.62644	-0.80958	-1.12893	-0.887412	-1.82864	-0.919476	-0.231588	-1.12454	-0.777991	-1.25422	-0.31474	-0.256286	-0.850027	-0.999448	-2.33954	-2.11444
SP4	-2.59866	-1.62689	-0.80958	-1.24353	-2.46484	-1.82864	-0.837516	-1.92535	-1.34516	-0.926189	-1.50061	-1.01183	-0.378807	-2.19343	-1.37986	-1.17535	-2.11444
KLF5	-2.59866	-1.63878	-0.80958	-0.0444815	-2.46484	-1.82864	-0.677277	-1.92535	-1.06734	-1.02376	-2.92081	-0.92999	-0.301279	-0.979647	-1.6488	-1.16463	-2.11444
BHLHE40	-1.35734	-1.64708	1.45293	-0.801727	-0.896328	0.0823842	-2.17384	-1.92535	-0.602074	-0.955171	-0.211544	-2.41839	-1.37415	-0.683478	-0.144688	-2.33954	-2.11444
ARNT	-0.81638	-1.6491	-0.80958	-1.37039	-0.99072	-1.82864	-2.17384	-0.125237	-0.715745	-2.27876	-2.92081	-1.5151	-0.263235	-0.996025	-2.51855	-2.33954	-2.11444
MAX	-2.59866	-1.6491	-0.80958	-2.65314	-2.46484	-1.82864	-2.17384	-1.92535	-1.08927	-1.03708	-2.92081	-2.41839	-0.4579	-2.19343	-2.51855	-2.33954	-2.11444
GTF2F1	-2.59866	-1.66098	-0.80958	-1.27003	-2.46484	-1.82864	-1.13419	-1.92535	-1.07491	-1.25355	-2.92081	-2.41839	-0.314924	-0.960564	-2.51855	-2.33954	-2.11444
GLYR1	-2.59866	-1.66457	-0.80958	-2.65314	-2.46484	-1.82864	-2.17384	-1.92535	-2.30542	-2.27876	-1.46913	-2.41839	-1.37415	-1.13907	-1.19178	-0.9391	-0.57017
STAT1	-0.989285	-1.66704	-0.80958	-2.65314	-0.430911	-1.82864	-0.989364	0.185379	-2.30542	-0.655975	-1.23922	-0.794404	-1.37415	-0.866332	-0.787259	-0.679298	-0.907539
INTS11	-1.61128	-1.66883	-0.80958	-1.47424	-2.46484	-1.82864	-0.980506	-1.92535	-1.08722	-1.10856	-1.60006	-2.41839	-0.252901	-2.19343	-2.51855	-2.33954	-2.11444
RBPJ	-2.59866	-1.67825	-0.80958	-2.65314	-2.46484	-0.378202	-2.17384	-1.92535	-1.29079	-2.27876	-2.92081	-2.41839	-1.37415	-0.967927	-1.18772	-2.33954	-2.11444
TAF3	-1.16257	-1.68139	-0.80958	-0.979526	-0.737113	-1.82864	-2.17384	-1.92535	-0.627722	-1.05362	-1.89187	-1.18848	-1.37415	-0.993471	-1.03344	-1.17705	-0.378702
ETS1	-1.6951	-1.68723	-0.80958	-2.65314	-2.46484	-1.82864	-1.1061	-1.92535	-1.37004	-0.952536	-2.92081	-2.41839	-1.37415	-0.980098	-1.64386	-1.09956	-2.11444
ZZZ3	-1.70521	-1.68767	-0.80958	-1.39437	-0.339008	-0.995851	-1.11461	-1.92535	-1.3717	-1.11456	-1.25946	-0.800241	-0.174312	-0.885865	-1.31396	-2.33954	-1.09082
BRD2	-1.64174	-1.69059	-0.80958	-2.65314	-1.59942	-1.82864	-2.17384	-1.92535	-0.837444	-2.27876	-2.92081	-2.41839	-0.488636	-1.18625	-2.51855	-2.33954	-2.11444
CBFB	-0.540769	-1.69216	-0.80958	-2.65314	-0.978751	-1.82864	-0.780213	-0.194931	-2.30542	-2.27876	-0.903361	-0.885387	-1.37415	-0.750111	-1.01784	-2.33954	-2.11444
ZBTB14	-2.59866	-1.69575	-0.80958	-1.39817	-1.38834	-1.82864	-2.17384	-1.92535	-0.763705	-1.1912	-2.92081	-2.41839	-1.37415	-2.19343	-2.51855	-2.33954	-2.11444
HDAC1	-1.3128	-1.70203	-0.80958	-1.41179	-1.28525	-1.82864	-2.17384	-1.92535	-1.31182	-2.27876	-1.67031	-2.41839	-0.3892	-2.19343	-2.51855	-2.33954	-2.11444
KDM4C	-1.61209	-1.7045	-0.80958	-1.1304	-1.2971	-1.82864	-1.10808	-1.92535	-0.511665	-1.18922	-1.4612	-1.02198	-0.304193	-0.977393	-1.52976	-0.946161	-2.11444
MYCN	-1.68554	-1.73747	1.39047	-2.65314	-2.46484	-1.82864	-0.620207	0.202797	-1.09042	-1.02104	-1.65899	-2.41839	-1.37415	-0.980398	-2.51855	-2.33954	-2.11444
NCBP1	-2.59866	-1.74879	-0.80958	-2.65314	-1.32313	-1.82864	-2.17384	-1.92535	-1.3458	-2.27876	-2.92081	-2.41839	-1.37415	-2.19343	-2.51855	-2.33954	-2.11444
SP1	-2.59866	-1.74901	-0.80958	-2.65314	-2.46484	-1.82864	-2.17384	-1.92535	-1.06683	-2.27876	-2.92081	-1.39868	-1.37415	-2.19343	-2.51855	-2.33954	-2.11444
KLF1	-1.3626	-1.75372	-0.80958	-0.636505	-0.779166	-1.82864	-2.17384	-1.92535	-0.763962	-1.00795	-1.44055	-2.41839	-0.301676	-0.772726	-1.11006	-2.33954	-2.11444
E2F4	-1.35155	-1.75484	-0.80958	-2.65314	-1.2618	-1.82864	-2.17384	-1.92535	-1.13313	-1.02976	-2.92081	-2.41839	-1.37415	-2.19343	-1.11843	-2.33954	-1.29593
ZNF783	-2.59866	-1.75529	-0.80958	-1.25227	-1.07578	-1.82864	-2.17384	-1.92535	-0.759216	-2.27876	-1.85225	-2.41839	-1.37415	-2.19343	-2.51855	-0.94038	-2.11444
HDAC2	-2.59866	-1.76471	-0.80958	-1.26095	-2.46484	-1.82864	-2.17384	-0.185788	-1.11941	-2.27876	-1.64314	-2.41839	-1.37415	-2.19343	-2.51855	-2.33954	-0.40547
CHD1	-2.59866	-1.80643	-0.80958	-2.65314	-2.46484	-1.82864	-2.17384	-1.92535	-0.615283	-2.27876	-2.92081	-2.41839	-1.37415	-2.19343	-2.51855	-2.33954	-2.11444
BRD4	-1.62624	-1.83155	-0.80958	-2.65314	-2.46484	-1.82864	-2.17384	-1.92535	-1.09915	-2.27876	-2.92081	-2.41839	-0.521757	-2.19343	-2.51855	-2.33954	-2.11444
MED1	-2.59866	-1.84164	-0.80958	-2.65314	-2.46484	-1.82864	-0.934741	-1.92535	-2.30542	-2.27876	-2.92081	-2.41839	-1.37415	-1.12479	-2.51855	-2.33954	-2.11444
EGR1	-1.37998	-1.84321	-0.80958	-1.20217	-1.06611	-1.82864	-0.985286	-0.223873	-0.527054	-0.920481	-0.933425	-2.41839	-0.361908	-1.19992	-1.17681	-0.283501	-2.11444
NELFE	-1.64605	-1.87439	-0.80958	-2.65314	-2.46484	-1.82864	-2.17384	-1.92535	-1.11402	-2.27876	-2.92081	-2.41839	-0.440147	-2.19343	-2.51855	-2.33954	-2.11444
MAZ	-2.59866	-1.88807	-0.80958	-2.65314	-2.46484	-1.82864	-2.17384	-1.92535	-0.606178	-2.27876	-2.92081	-1.51624	-1.37415	-2.19343	-1.37174	-2.33954	-2.11444
SPIN1	-2.59866	-1.90758	-0.80958	-2.65314	-2.46484	-1.82864	-2.17384	-1.92535	-2.30542	-2.27876	-2.92081	-2.41839	-0.153326	-2.19343	-1.31289	-2.33954	-2.11444
KMT2A	-2.59866	-1.91252	-0.80958	-2.65314	-2.46484	-1.82864	-2.17384	-1.92535	-2.30542	-2.27876	-2.92081	-2.41839	-0.385093	-0.99317	-2.51855	-2.33954	-2.11444
SMARCA4	-2.59866	-1.91521	-0.80958	-2.65314	-2.46484	-1.82864	-2.17384	-1.92535	-2.30542	-1.25341	-1.87276	-2.41839	-0.464259	-1.12945	-2.51855	-0.942265	-2.11444
KMT2B	-2.59866	-1.95738	-0.80958	-1.20353	-2.46484	-1.82864	-2.17384	-1.92535	-0.591174	-2.27876	-1.68516	-2.41839	-0.307505	-1.19496	-1.32309	-2.33954	-2.11444
E2F1	-1.74281	-1.97263	-0.80958	-2.65314	-1.0881	-1.82864	-2.17384	-1.92535	-1.30566	-2.27876	-2.92081	-1.48731	-0.541497	-1.19015	-2.51855	-2.33954	-1.29559
CREB1	-1.36421	-2.07378	-0.80958	-1.26593	-2.46484	-1.82864	-2.17384	-1.92535	-1.33798	-1.10827	-1.64427	-0.788567	-0.293462	-2.19343	-1.35272	-2.33954	-0.716017
DR1	-2.59866	-2.09105	-0.80958	-1.11805	-0.369148	-1.82864	-2.17384	-1.92535	-2.30542	-0.324444	-2.92081	-1.59414	-1.37415	-2.19343	-0.97611	-2.33954	-2.11444
SIN3A	-2.59866	-2.16327	-0.80958	-2.65314	-2.46484	-1.82864	-2.17384	-1.92535	-1.27501	-2.27876	-2.92081	-2.41839	-0.488238	-2.19343	-2.51855	-2.33954	-0.934165
ZNF570	-2.59866	-3.36748	-0.80958	-2.65314	-2.46484	-1.82864	-2.17384	-1.92535	-2.30542	-2.27876	-2.92081	-2.41839	0.693236	-2.19343	-2.51855	-2.33954	-2.11444
ZNF124	-2.59866	-3.36748	-0.80958	-2.65314	2.66052	-1.82864	0.363802	-1.92535	-2.30542	-2.27876	-2.92081	-2.41839	0.507351	-2.19343	-2.51855	-2.33954	1.53096
HKR1	-2.59866	-3.36748	-0.80958	-2.65314	-2.46484	-1.82864	-2.17384	-1.92535	-2.30542	-2.27876	-2.92081	1.98161	0.485073	-2.19343	3.39833	-2.33954	-2.11444
ZNF641	0.187514	-3.36748	3.82206	1.59295	-2.46484	-1.82864	-2.17384	-1.92535	0.938934	0.106536	-2.92081	-2.41839	0.353888	-2.19343	-2.51855	-2.33954	-2.11444
ZNF566	-2.59866	-3.36748	-0.80958	-2.65314	-2.46484	-1.82864	-2.17384	-1.92535	-2.30542	-2.27876	-2.92081	-2.41839	0.200162	-2.19343	-2.51855	-2.33954	-2.11444
ZNF784	-2.59866	-3.36748	-0.80958	-0.77128	-2.46484	-1.82864	-2.17384	-1.92535	-2.30542	-2.27876	-2.92081	-0.363616	0.135075	-2.19343	-2.51855	-2.33954	0.0532068
ZNF408	-2.59866	-3.36748	-0.80958	-2.65314	-2.46484	-1.82864	-2.17384	-1.92535	1.09192	-2.27876	-2.92081	1.25629	0.0831621	-2.19343	-2.51855	-2.33954	-2.11444
JDP2	-2.59866	-3.36748	-0.80958	-1.4204	-2.46484	-1.82864	-2.17384	-1.92535	-2.30542	-2.27876	-1.1176	-2.41839	-0.0396951	-0.363413	-2.51855	-2.33954	-2.11444
EP300	-2.59866	-3.36748	-0.80958	-2.65314	-2.46484	-1.82864	-2.17384	-1.92535	-1.2518	-2.27876	-2.92081	-2.41839	-0.43816	-2.19343	-1.59921	-2.33954	-2.11444
NELFA	-1.55529	-3.36748	-0.80958	-2.65314	-2.46484	-1.82864	-0.911317	-1.92535	-0.714462	-2.27876	-1.95455	-2.41839	-0.504136	-1.15965	-2.51855	-2.33954	-2.11444
C17orf49	-2.59866	-3.36748	-0.80958	-2.65314	4.82208	-1.82864	-2.17384	-1.92535	-2.30542	-0.191241	-2.92081	-2.41839	-1.37415	1.05369	-0.792746	-2.33954	-2.11444
CHD2	-2.59866	-3.36748	-0.80958	-2.65314	-2.46484	-1.82864	-2.17384	-1.92535	-0.831544	-1.03459	-2.92081	-2.41839	-1.37415	-2.19343	-2.51855	-2.33954	-2.11444
ELF2	-2.59866	-3.36748	-0.80958	-2.65314	-2.46484	-1.82864	-2.17384	-1.92535	-2.30542	-2.27876	-2.92081	-2.41839	-1.37415	-2.19343	-2.51855	-2.33954	-2.11444
ETS2	-2.59866	-3.36748	-0.80958	-2.65314	-0.37868	-1.82864	-0.063389	-1.92535	-2.30542	-2.27876	-2.92081	0.187225	-1.37415	-2.19343	-2.51855	-2.33954	-2.11444
FANCD2	-2.59866	-3.36748	-0.80958	-0.995562	6.29195	-0.965599	-2.17384	-1.92535	1.00696	-0.7809	-0.0325599	-0.924027	-1.37415	-0.0295134	-2.51855	-1.39291	-0.912098
GLI1	-2.59866	-3.36748	-0.80958	-2.65314	-2.46484	-1.82864	-2.17384	-1.92535	-2.30542	-2.27876	0.9725	1.77212	-1.37415	-2.19343	-2.51855	-2.33954	-2.11444
IRF3	-1.71262	-3.36748	-0.80958	-1.2388	-0.226516	-1.82864	-0.174942	0.233862	-2.30542	-0.56376	-1.01497	-2.41839	-1.37415	-0.458143	-0.817462	-1.14053	-2.11444
MXI1	-2.59866	-3.36748	-0.80958	-2.65314	-2.46484	-1.82864	-2.17384	-1.92535	-1.07606	-2.27876	-2.92081	-2.41839	-1.37415	-2.19343	-2.51855	-2.33954	-2.11444
MYC	-2.59866	-3.36748	-0.80958	-2.65314	-2.46484	-1.82864	-2.17384	-1.92535	-1.07875	-1.10095	-2.92081	-2.41839	-1.37415	-2.19343	-2.51855	-2.33954	-2.11444
PHC1	-2.59866	-3.36748	-0.80958	-2.65314	-2.46484	-0.1186	-0.141197	-1.92535	5.07485	-2.27876	-2.92081	-2.41839	-1.37415	-0.226218	-2.51855	-2.33954	-0.188663
PPARGC1A	-2.59866	-3.36748	-0.80958	-2.65314	-2.46484	-1.82864	-2.17384	-1.92535	-2.30542	3.1416	1.1069	-2.41839	-1.37415	-2.19343	-2.51855	-2.33954	-2.11444
PRDM2	-2.59866	-3.36748	7.71408	-0.179972	-2.46484	-1.82864	0.103625	-1.92535	-2.30542	-2.27876	-2.92081	-0.720243	-1.37415	-2.19343	0.0703299	-0.123632	-2.11444
RBM15	-2.59866	-3.36748	-0.80958	-2.65314	-2.46484	-1.82864	-2.17384	-1.92535	-2.30542	-2.27876	-2.92081	-2.41839	-1.37415	-2.19343	-2.51855	-2.33954	-2.11444
RBM34	-2.59866	-3.36748	-0.80958	-2.65314	-2.46484	-1.82864	-2.17384	-1.92535	-2.30542	-2.27876	-2.92081	-2.41839	-1.37415	-2.19343	-2.51855	-2.33954	-2.11444
RBP2	-2.59866	-3.36748	-0.80958	-2.65314	-2.46484	-1.82864	-2.17384	-1.92535	-2.30542	-2.27876	-2.92081	-2.41839	-1.37415	-2.19343	-2.51855	-2.33954	-2.11444
SNAI1	-2.59866	-3.36748	-0.80958	-2.65314	-2.46484	-1.82864	-2.17384	-1.92535	-2.30542	-2.27876	-2.92081	-2.41839	-1.37415	-2.19343	-2.51855	-2.33954	-2.11444
TAF1	-2.59866	-3.36748	-0.80958	-2.65314	-2.46484	-1.82864	-2.17384	-1.92535	-1.27386	-2.27876	-2.92081	-2.41839	-1.37415	-2.19343	-2.51855	-2.33954	-2.11444
TRRAP	-2.59866	-3.36748	-0.80958	-2.65314	-2.46484	-1.82864	-2.17384	-1.92535	-2.30542	-2.27876	-2.92081	-2.41839	-1.37415	-2.19343	-2.51855	-2.33954	-2.11444
WRNIP1	-2.59866	-3.36748	36.2452	-2.65314	-2.46484	-1.82864	-2.17384	1.77078	-2.30542	-2.27876	-2.92081	-2.41839	-1.37415	-2.19343	-2.51855	-2.33954	-2.11444
ZFP41	-2.59866	-3.36748	8.93388	0.156929	-2.46484	-1.82864	-0.935662	-1.92535	0.977224	-2.27876	-2.92081	-2.41839	-1.37415	-2.19343	-2.51855	-2.33954	-2.11444
ZFP90	-2.59866	-3.36748	-0.80958	-2.65314	-2.46484	-1.82864	-2.17384	-1.92535	1.96865	-2.27876	-2.92081	2.69818	-1.37415	-2.19343	-2.51855	-2.33954	-2.11444
ZNF132	-2.59866	-3.36748	-0.80958	-2.65314	0.895711	-1.82864	-2.17384	-1.92535	-0.0999694	-2.27876	-2.92081	-2.41839	-1.37415	-2.19343	-2.51855	-2.33954	-2.11444
ZNF135	1.06154	-3.36748	-0.80958	-0.598878	-2.46484	-1.82864	-2.17384	-1.92535	-2.30542	-0.589924	-0.421996	-2.41839	-1.37415	-2.19343	-2.51855	1.5524	-2.11444
ZNF154	-2.59866	-3.36748	-0.80958	-2.65314	-2.46484	-1.82864	-2.17384	-1.92535	-2.30542	2.95187	-2.92081	-2.41839	-1.37415	-2.19343	-2.51855	-2.33954	-2.11444
ZNF180	-2.59866	-3.36748	-0.80958	-0.78216	-2.46484	0.731074	-2.17384	-1.92535	-0.248552	-0.0974251	-0.382264	-0.398382	-1.37415	-0.0274162	-0.509737	-1.27257	-1.20336
ZNF267	0.915552	-3.36748	-0.80958	0.0527402	-2.46484	-1.82864	-2.17384	-1.92535	-2.30542	-2.27876	-2.92081	-2.41839	-1.37415	-2.19343	-2.51855	-2.33954	-2.11444
ZNF33B	-2.59866	-3.36748	-0.80958	-2.65314	4.70966	0.45963	-2.17384	-1.92535	-2.30542	-0.0436471	-2.92081	-2.41839	-1.37415	-2.19343	-2.51855	-2.33954	-2.11444
ZNF430	-2.59866	-3.36748	-0.80958	-0.387944	1.78346	-1.82864	-2.17384	-1.92535	-2.30542	-2.27876	-2.92081	-2.41839	-1.37415	-2.19343	-2.51855	-2.33954	-2.11444
ZNF431	-2.59866	-3.36748	-0.80958	-2.65314	-2.46484	-1.82864	-2.17384	-1.92535	-2.30542	-0.0411726	-1.00814	-2.41839	-1.37415	-2.19343	-2.51855	-2.33954	-2.11444
ZNF432	-2.59866	-3.36748	-0.80958	-2.65314	-2.46484	-1.82864	-2.17384	-1.92535	-2.30542	0.212404	2.99984	-2.41839	-1.37415	1.35031	-2.51855	-2.33954	-2.11444
ZNF48	-2.59866	-3.36748	-0.80958	-2.65314	-2.46484	-1.82864	-2.17384	-1.92535	1.23367	-2.27876	-2.92081	2.12178	-1.37415	4.37866	-2.51855	-2.33954	-2.11444
ZNF540	-2.59866	-3.36748	-0.80958	2.94627	-2.46484	-1.82864	-2.17384	-1.92535	1.82446	-2.27876	-2.92081	-2.41839	-1.37415	-2.19343	-2.51855	-2.33954	4.03808
ZNF614	-2.59866	-3.36748	-0.80958	-2.65314	-2.46484	-1.82864	-2.17384	-1.92535	-2.30542	-2.27876	3.84297	-2.41839	-1.37415	-2.19343	-2.51855	-2.33954	-2.11444
ZNF622	-2.59866	-3.36748	-0.80958	-2.65314	1.60779	-1.82864	-2.17384	-1.92535	-2.30542	-2.27876	-2.92081	-2.41839	-1.37415	-2.19343	-2.51855	-2.33954	-2.11444
ZNF627	-2.59866	-3.36748	-0.80958	-2.65314	-2.46484	-1.82864	-2.17384	-1.92535	-2.30542	-2.27876	-2.92081	-2.41839	-1.37415	-2.19343	-2.51855	-2.33954	-2.11444
ZNF681	-2.59866	-3.36748	-0.80958	-2.65314	-2.46484	3.82246	-2.17384	-1.92535	-2.30542	-2.27876	-2.92081	-2.41839	-1.37415	-2.19343	-0.407237	-2.33954	-2.11444
ZNF7	-2.59866	-3.36748	-0.80958	-2.65314	-2.46484	-1.82864	-2.17384	-1.92535	-2.30542	-2.27876	-2.92081	-2.41839	-1.37415	-2.19343	-2.51855	-2.33954	-2.11444
ZNF774	-2.59866	-3.36748	-0.80958	-2.65314	-2.46484	-1.82864	-2.17384	-1.92535	-2.30542	0.607766	-2.92081	-2.41839	-1.37415	-2.19343	-2.51855	-2.33954	-2.11444
ZNF846	-2.59866	-3.36748	-0.80958	-0.601268	-2.46484	-1.82864	-2.17384	-1.92535	-2.30542	-0.432349	-2.92081	-2.41839	-1.37415	-2.19343	-2.51855	-2.33954	-2.11444
ZNF860	-2.59866	-3.36748	-0.80958	-2.65314	2.11872	-1.82864	-2.17384	-1.92535	0.586689	-2.27876	-2.92081	-2.41839	-1.37415	-2.19343	-2.51855	-2.33954	-2.11444

## Sheet: Supplementary Table S4
Supplementary Table S4: The top 50 transcription factors (ranked by Z-score) overlapped with cancer-specific open chromatin regions (OCRs). Potential master regulators are indicated in red.
Rank	BLCA	BRCA	CESC	COAD	ESCA	GBM	HNSC	KIRC	LGG	LIHC	LUAD	LUSC	PRAD	SKCM	STAD	THCA	UCEC
1	TP63	GATA3	WRNIP1	CDX2	TP63	RARA	SMARCA2	ETV2	NEUROG2	PAXIP1	NKX2-1	TP63	AR	SOX10	CRY1	NKX2-5	RARA
2	GRHL2	ESR1	ZNF514	CTNNB1	MAML1	RFX1	TWIST1	CRY2	SOX3	ONECUT1	ASCL1	TP73	HOXB13	SOX8	GATA6	TBX5	SOX21
3	GRHL1	TRPS1	ZNF747	PROX1	TP73	SOX21	TP73	TP73	MYOG	FOXJ3	SMAD3-HIF1A	SOX2	TLE3	LHX2	ASCL1	SIX2	SIX2
4	TP53	ZXDC	ZNF155	GATA6	SMAD3-HIF1A	SOX3	SS18-SSX	HNF1A	SOX21	HHEX	NKX2-5	TP53	BAF155	FOXO1-PAX3	MEF2B	TCF3-PBX1	HNF1A
5	TP73	NCOA3	ZNF670	HNF4A	TP53	SOX2	GPS2	FOSB	SOX2	NR5A1	CRY2	NANOG	ERF	MYOG	RBM25	MCM3	KMT2C
6	YAP1	NRIP1	ZFP41	TCF4	KLF3	CHD7	LHX2	HMGB2	RBBP4	HNF4G	BATF3	ZNF750	HNF4G	SMARCA2	GATA4	ESRRG	NANOG
7	GATA3	BCLAF1	ZNF280C	MED25	EHF	NEUROG2	MED25	MYF5	MYOD1	FOXP4	FOXO1-PAX3	IRF4	CREB5	MITF	BACH2	PAX5	HOXC6
8	YY1AP1	AHR	SALL1	RARA	ZNF750	OLIG2	SMAD3-HIF1A	SND1	MYF5	ZGPAT	IRF4	MAML1	NKX3-1	CHD7	ZNF512B	MED	SOX2
9	ZNF750	ESRRA	PRDM2	HOXA9	BATF3	BMI1	EBF3	IFNA1	RARA	ISL2	FOXA2	POU3F1	FOXA1	PAX7	SPIB	MEF2B	PDX1
10	TRPS1	TFAP2A	ZNF169	LEF1	CBX3	MYOG	PRDM6	PAX6	SOX8	SOX13	SETDB1	TCF4	HDAC3	PAX3-FOXO1	CD74	PBX1-2-3	BAP1
11	SMARCD3	EWSR1	MCM2	NUP98-HOXA9	FANCD2	MYF5	MAML3	CHD7	NANOG	THRB	ELF3	MEF2C	XBP1	SMAD1-5-8	CRY2	CRY2	TLE3
12	SOX2	SMARCD3	ZNF493	KMT2B-D	ZMYND8	CBX7	EPAS1	MEIS2	OLIG2	ZNF609	DAXX	MCM3	HOXC6	TFEB	PDX1	PBX1	ELF3
13	CREB3	NCOA2	YBX3	ZNF843	MRTFB	FOXO1-PAX3	DAXX	MYOG	NUFIP1	LCORL	TBX5	SIX2	FOXF1	MEIS1	IKZF2	PHF19	FOXO1-PAX3
14	NRIP1	GRHL1	ZNF502	RXR	IKZF2	SIX2	FOSL1	MCM3	POU4F2	SIX1	CEBPA	BACH2	PGR	FOXO1	ZNF532	CBX2	ESR1
15	FOXA2	PGR	ZNF707	MEIS2	BACH2	SOX8	SMAD3-EPAS1	MYOD1	CASZ1	NR2F6	KMT2B-D	POU3F2	IRF2BP2	ISL1	BAP1	GLIS3	ASXL3
16	ZXDC	CTBP2	ZNF416	ZSCAN5C	LHX2	FOXO1	ZNF843	IKZF2	FOXO1-PAX3	LIN54	SRC	ASXL3	CSNK2A1	ZNF48	ASXL3	CRY1	POU2F3
17	NANOG	ZNF750	ZNF157	LMO1	ZNF654	POU5F1	MEIS1	RFX1	CHD7	NFIL3	MCM3	BNC2	MED25	RUNX2	IRF4	EBF1	JARID2
18	ZFP57	TLE3	ARHGAP35	ASCL1	NFATC2	PAX7	TSHZ2	IKZF1	PITX3	DLX6	PAX3-FOXO1	CHD7	GATA2	CASZ1	EOMES	PAX3-FOXO1	PAX6
19	LHX2	OVOL1	SPI1	PAXIP1	HMBOX1	MRTFB	CRY2	HOXA7	ASCL1	TBX3	SIX2	MEF2B	PRDM6	CRY2	ZNF592	IKZF2	CBX2
20	GATA2	FOXA1	MAML1	IRF1	PAF1	BRF1	ISL1	ZNF397	PAX3-FOXO1	GFI1	LHX2	SOX3	GATA3	HAND2	BCL6	NANOG	NKX3-1
21	IRF8	NFXL1	ZBTB5	FEZF1	ZNF335	PCGF2	MAML1	PBX1	TBX2	MLX	CEBPB	SOX21	ARID1A	MED	ELF3	BATF3	ZNF462
22	OVOL1	NR5A2	MCM5	SP7	HIF3A	RBBP4	ZBTB44	EBF1	RFX1	PHF21A	MITF	SPIB	PRDM4	RBBP4	POU2F3	FOXO1-PAX3	PAX7
23	CBFA2T3	MSX2	ZNF658	EOMES	SS18-SSX	ARNTL	TEAD1	ATOH8	EZH2	ZNF503	PAX6	POU5F1	TOP1	EBF3	MCM3	MITF	FOXO1
24	CTBP2	ZSCAN2	ZNF548	GATA4	TBX21	EZH2	HAND2	POU2F2	PHC1	ZNF652	PHF19	NFE2	TRPS1	IKZF2	MEIS2	NFIA	PCGF2
25	BAP1	CREB5	ZMYM2	DAXX	IRF4	PHF19	PRDM4	NR3C1	FOXO1	HLF	MYOG	HOXC6	BCL6B	EVI1	EHMT2	ZNF462	ZFP57
26	SMAD2	CARM1	ZNF211	HOXB8	C17orf49	LHX2	ZMYND8	RARA	HAND2	MYBL2	SPDEF	LHX2	MAML3	BATF3	ESRRG	ZNF583	PAX3-FOXO1
27	ESR1	NR1H3	ZSCAN5A	CBFA2T3	ZNF33B	TCF21	OVOL3	ZNF16	POU5F1	TFE3	ZNF335	BHLHE22	FEZF1	GPS2	PBX1	MCM5	ONECUT1
28	BAF155	YY1AP1	GLI4	SIX2	KLF17	RING1	MZF1	FOXO1	PCGF2	PHF5A	ATF4	BAP1	SIX2	PITX3	NCOR2	YAP1	ASCL1
29	TAL1	PYGO2	HCFC1R1	HMBOX1	BATF	GLIS3	TFEB	ERG	MRTFB	HNF4A	CEBPG	BATF3	ZNF843	BNC2	ZNF8	MEF2C	NUTM1
30	PROX1	SPDEF	ZSCAN29	PRDM6	SETDB1	NANOG	PITX3	TFEB	EBF3	DMAP1	NFE2L1	PLRG1	ZSCAN5C	TCF3-PBX1	ONECUT2	CASZ1	HNF1B
31	HCFC1R1	GRHL2	ZSCAN26	ELF3	MEF2B	SS18-SSX	ZNF597	HOXB5	SMC3	NFKBIZ	ZFP57	ATM	PCGF2	MAML3	MRTFB	NOTCH3	EOMES
32	SPIB	ZNF225	RORC	CASZ1	ELF3	SUZ12	FEZF1	POU2AF1	CBX7	ZBED4	FOXO1	IRF5	GATA4	MRTFB	ZBTB16	GLIS1	SGF29
33	ELF3	ZNF579	ZNF837	HIC1	NFE2L2	ZNF319	NFKB2	ADNP	POU2F3	KAT2B	ESR2	CEBPA	GATA6	ZNF215	ZNF654	BACH2	FOXF1
34	LMO2	NFIB	HEXIM1	WT1	ZSCAN21	SMARCA2	FOXO1-PAX3	PAX3-FOXO1	SMC1A	FOXK1	ATF7	NFE2L1	NUP98-HOXA9	LYL1	FOXP1	BRF1	LHX2
35	ZMIZ1	FOXM1	ZNF792	LYL1	NFE2	MYOD1	RELB	MEIS1	JARID2	SP140L	ZNF614	MCM5	TOX2	SIX2	SND1	MAFB	CHD7
36	SHOX2	NCOA1	HDGF	BCL6B	SMAD3-EPAS1	ZNF335	SIX2	GLIS1	GLIS3	TSC22D4	MAFG	RBBP4	OVOL3	CRY1	MEIS1	TEAD1	PRDM6
37	RARA	ZNF217	ZNF785	HOXC6	RELB	EED	FOXF1	TCF21	STAG1	MBD4	IRF9	IRF2BP2	ONECUT1	LMO2	ONECUT1	ZNF311	SOX3
38	RUNX1-3	HNF4G	CREB3	ZNF488	APC	MRTFA	TCF21	LYL1	MCM2	ZNF264	RUNX2	FEZF1	OSR2	FOXL2	ETV6	PAX7	OSR2
39	NCOA2	CUX1	MCM3	ZNF350	NFE2L1	ZNF558	UBN1	MYOCD	TSHZ2	HOXA3	NANOG	RARA	ONECUT2	OTX2	BATF3	IKZF1	ZBTB44
40	DPF1	FOXF1	SSRP1	BAF155	ZNF79	ZNF383	JUNB	MEF2B	POU3F2	NR2F2	NKX3-1	ZNF316	HOXA9	TSHZ2	KMT2B-D	TAL1	ZNF540
41	TCF3-PBX1	ZNF654	TP53	PDX1	MCM3	ZNF681	RUNX2	SIX2	CBX2	L3MBTL4	HLF	FOXO1-PAX3	ZBTB44	PAX6	PAF1	LHX2	MEIS1
42	SGF29	CRY2	ZNF641	MAFG	RPA2	ZNF318	IRF2BP2	CASZ1	RING1	KDM3A	TBX21	MYOG	ZNF34	MEF2C	CBX8	PAX6	HAND2
43	ONECUT2	TFAP2C	RBAK	CEBPG	JUNB	CASZ1	NUP98-HOXA9	EPAS1	HCFC1R1	ZNF598	ESRRG	CBX8	ZNF577	NR4A1	PHF19	NKX2-1	POU5F1
44	ASCL1	MCM3	ZNF114	LDB1	DAXX	FOXF1	BCL6B	MEF2C	BMI1	TFDP2	LMO2	MAFK	ZNF225	ZNF311	EBF1	GATA4	CBX8
45	SOX21	RPA2	ZNF768	IKZF2	GLIS1	SALL3	RING1	SNRNP70	MTF2	MXD4	ZNF549	MYOD1	TSHZ2	MYOD1	TERF1	BCL6	DPF2
46	HEY1	ZNF426	ATM	NR1H2	BDP1	LMO2	HOXA9	BCL6	RPA2	ARID3A	CASZ1	SOX8	ZNF335	TCF21	HCFC1R1	ZNF350	ISL1
47	LYL1	ESR2	ADNP	PRDM4	GTF3C2	JARID2	PHOX2B	NFXL1	ZNF462	ZNF175	LDB1	ZNF597	GLI2	CREB3	ZNF597	POU4F2	RING1
48	NCOA3	HCFC1R1	ETV6	ZNF540	KMT2B-D	SMAD2	ONECUT2	EVI1	NUTM1	ARID4A	ARNTL	TERF2	MZF1	ESRRG	MYOG	ZNF485	SS18
49	PPARG	RELB	SPIB	ZNF580	SPIB	ZNF311	FOXL2	CHAMP1	PAX7	DRAP1	IKZF2	SMC4	HOXB8	FOXF1	RELB	GATA1	RPA2
50	GATA6	HOXC6	PKNOX1	MYOG	RBM25	MCM5	CHD7	ZMYM3	POU3F1	HSF2	POU4F2	IKZF2	SATB1	IRF4	MEF2C	ZNF319	SOX13

## Sheet: Supplementary Table S
Supplementary Table S5: Supplementary Table 5:The collocation measurements between oligodendrocytes specific open chromatin regions (OCRs) identified from scATAC-seq experiment and the binding sites of 1208 TFs curated in the ReMap database (https://remap.univ-amu.fr/). Transcription factors with missing values in any of the 6 collocation measurements were removed. C, collocation coefficient; J, …
Rank	TF_name	C	J	SD	SS	PMI	NPMI	Zscore
1	OLIG2	0.0359	0.0178	0.035	0.0454	2.4374	0.2681	24.8079
2	SOX10	0.0348	0.0161	0.0317	0.0541	3.0812	0.3145	25.3159
3	SOX8	0.0219	0.0111	0.0219	0.0231	2.2306	0.226	14.8996
4	SOX2	0.0198	0.01	0.0198	0.0199	2.069	0.2087	13.2372
5	ZNF654	0.0175	0.0088	0.0175	0.0178	1.9288	0.1924	11.6381
6	CHD7	0.0142	0.0072	0.0142	0.0149	1.7015	0.1667	9.36893
7	MYOG	0.0135	0.0068	0.0135	0.0142	1.7412	0.1683	8.9501
8	ZBTB2	0.0133	0.0066	0.013	0.0165	1.8943	0.1799	9.22807
9	FOXO1-PAX3	0.0129	0.0065	0.0129	0.0133	1.6816	0.1619	8.46484
10	SOX21	0.0131	0.0064	0.0127	0.0167	1.9086	0.1804	9.11807
11	STAG1	0.0126	0.0063	0.0126	0.0127	1.6307	0.1571	8.16462
12	STAG2	0.0123	0.0062	0.0123	0.0125	1.6149	0.1551	7.98621
13	SMC3	0.0122	0.0061	0.0122	0.013	1.5283	0.1478	7.89187
14	RAD21	0.0117	0.0059	0.0117	0.0129	1.4538	0.1405	7.5623
15	SMC1A	0.0117	0.0059	0.0117	0.0124	1.4896	0.1434	7.5353
16	SOX3	0.0131	0.0055	0.0109	0.0245	2.2886	0.2087	9.93506
17	MYOD1	0.0101	0.0051	0.0101	0.0105	1.3633	0.1292	6.34274
18	RBBP4	0.01	0.005	0.0099	0.0109	1.3	0.1236	6.24254
19	CRY2	0.0098	0.0049	0.0098	0.0101	1.4077	0.1321	6.17009
20	SOX13	0.0095	0.0047	0.0093	0.0114	1.5237	0.1405	6.26055
21	CASZ1	0.0092	0.0046	0.0092	0.0092	1.3001	0.1217	5.63289
22	TRIM22	0.009	0.0045	0.0089	0.0098	1.1972	0.1126	5.48186
23	PAX3-FOXO1	0.0087	0.0043	0.0086	0.0101	1.4028	0.1288	5.574
24	NEUROG2	0.0082	0.0041	0.0082	0.0083	1.1671	0.1082	4.8657
25	CTCF	0.0081	0.004	0.008	0.0092	1.0573	0.0989	4.78153
26	RARA	0.0079	0.004	0.0079	0.0083	1.1092	0.1028	4.66854
27	FOXO1	0.0078	0.0039	0.0078	0.0083	1.2105	0.1108	4.70995
28	KMT2C	0.0075	0.0038	0.0075	0.0084	1.0006	0.0929	4.36246
29	ARNTL	0.0073	0.0036	0.0073	0.0084	0.9491	0.088	4.17216
30	NANOG	0.0072	0.0036	0.0071	0.0079	0.9625	0.0888	4.07024
31	ZGPAT	0.0072	0.0035	0.0071	0.0084	0.8999	0.0835	4.03458
32	ZNF462	0.007	0.0035	0.0069	0.0081	1.1866	0.1069	4.23701
33	HMGXB4	0.0068	0.0034	0.0067	0.0078	0.8685	0.08	3.75311
34	THRB	0.0066	0.0033	0.0066	0.007	1.0358	0.0936	3.74605
35	ZC3H8	0.0066	0.0033	0.0066	0.0066	0.9706	0.0881	3.62291
36	CHD4	0.0066	0.0033	0.0066	0.0068	0.9401	0.0855	3.61558
37	HAND2	0.0066	0.0033	0.0065	0.0079	0.8115	0.0749	3.60417
38	MYF5	0.0065	0.0033	0.0065	0.0066	0.9798	0.0887	3.59904
39	ZNF35	0.0064	0.0031	0.0062	0.0078	1.1486	0.102	3.80237
40	BAP1	0.0064	0.0031	0.0062	0.0077	0.7431	0.0684	3.35181
41	ILF3	0.0062	0.0031	0.0061	0.0072	0.763	0.0698	3.25745
42	MRTFB	0.0062	0.003	0.0061	0.0074	0.7253	0.0665	3.20912
43	DRAP1	0.006	0.003	0.0059	0.0063	0.9354	0.0836	3.22494
44	ZNF660	0.006	0.003	0.006	0.0061	0.8677	0.0782	3.14365
45	ZNF444	0.006	0.003	0.006	0.0065	0.7938	0.0719	3.11487
46	HDAC3	0.0059	0.003	0.0059	0.0065	0.9688	0.0863	3.27031
47	ZBTB24	0.0059	0.003	0.0059	0.0063	0.9341	0.0835	3.20731
48	KMT2B-D	0.0059	0.003	0.0059	0.0067	0.7547	0.0686	3.06564
49	FOXP4	0.0058	0.0029	0.0058	0.0058	0.8514	0.0763	2.98533
50	HMGB2	0.0058	0.0029	0.0057	0.0066	0.7092	0.0644	2.91897
51	FOSL1	0.0057	0.0029	0.0057	0.0057	0.8267	0.0741	2.91191
52	NR5A1	0.0057	0.0028	0.0056	0.0065	0.9561	0.0846	3.10536
53	TFE3	0.0057	0.0028	0.0057	0.0059	0.8589	0.0766	2.93906
54	ZNF609	0.0057	0.0028	0.0057	0.0058	0.8558	0.0764	2.92306
55	XRCC5	0.0056	0.0028	0.0055	0.006	0.8806	0.0782	2.92506
56	CTCFL	0.0056	0.0028	0.0056	0.0059	0.8651	0.077	2.91228
57	FOXJ3	0.0056	0.0028	0.0056	0.0059	0.8623	0.0769	2.91015
58	CC2D1A	0.0056	0.0028	0.0056	0.0056	0.8181	0.073	2.82176
59	CRY1	0.0056	0.0028	0.0056	0.0056	0.8113	0.0725	2.81485
60	FOXL2	0.0056	0.0028	0.0056	0.0062	0.7255	0.0655	2.80121
61	PAXIP1	0.0056	0.0028	0.0056	0.0063	0.7027	0.0635	2.7889
62	FOSL2	0.0055	0.0028	0.0055	0.0055	0.7945	0.0709	2.74958
63	PGR	0.0055	0.0028	0.0055	0.0062	0.6935	0.0625	2.73164
64	ISL2	0.0055	0.0027	0.0055	0.0055	0.7861	0.0701	2.70729
65	SOX6	0.0055	0.0027	0.0055	0.0065	0.6462	0.0585	2.68664
66	CDKN1B	0.0055	0.0027	0.0054	0.0063	0.6564	0.0593	2.65485
67	BICRA	0.0054	0.0027	0.0054	0.006	0.8852	0.0782	2.84593
68	SP140L	0.0054	0.0027	0.0054	0.0059	0.8633	0.0764	2.80937
69	TFAP4	0.0054	0.0027	0.0053	0.0055	0.7954	0.0707	2.66705
70	FOXA2	0.0054	0.0027	0.0054	0.0059	0.6845	0.0615	2.61588
71	CCAR2	0.0053	0.0027	0.0053	0.0059	0.8671	0.0765	2.77932
72	TBX3	0.0053	0.0027	0.0053	0.0054	0.7679	0.0683	2.60725
73	MXD4	0.0053	0.0027	0.0053	0.0055	0.7374	0.0658	2.58755
74	DLX6	0.0053	0.0026	0.0052	0.0063	0.9305	0.0815	2.84921
75	ZNF652	0.0053	0.0026	0.0052	0.0061	0.9016	0.0791	2.79192
76	SIX1	0.0053	0.0026	0.0053	0.0057	0.8322	0.0736	2.683
77	NR3C1	0.0053	0.0026	0.0053	0.0056	0.6923	0.0619	2.5183
78	DPF2	0.0053	0.0026	0.0052	0.0061	0.5961	0.0537	2.46172
79	ZNF335	0.0053	0.0026	0.0051	0.007	0.4872	0.0445	2.44393
80	LCORL	0.0052	0.0026	0.0052	0.0057	0.8273	0.0729	2.64304
81	KDM3A	0.0052	0.0026	0.0052	0.0055	0.7987	0.0707	2.58725
82	PDX1	0.0052	0.0026	0.0052	0.0053	0.7621	0.0676	2.52124
83	PBX2	0.0052	0.0026	0.0052	0.0053	0.7567	0.0671	2.51506
84	PHF21A	0.0052	0.0026	0.0052	0.0052	0.7403	0.0657	2.48406
85	NFIC	0.0052	0.0026	0.0052	0.0055	0.6951	0.062	2.47469
86	ASXL3	0.0052	0.0026	0.0051	0.0064	0.5318	0.0482	2.39759
87	SS18	0.0052	0.0025	0.0051	0.0063	0.5351	0.0484	2.35509
88	CBX3	0.0051	0.0025	0.0049	0.007	1.0329	0.0892	2.93131
89	SOX9	0.0051	0.0025	0.005	0.006	0.878	0.0768	2.65317
90	MLX	0.0051	0.0025	0.005	0.0056	0.8134	0.0714	2.53101
91	ATF3	0.005	0.0025	0.005	0.0053	0.7553	0.0665	2.41236
92	NFKBIZ	0.005	0.0025	0.005	0.0051	0.7196	0.0635	2.34749
93	ONECUT1	0.005	0.0025	0.005	0.005	0.6996	0.0619	2.31326
94	SMARCA2	0.005	0.0025	0.005	0.0059	0.5549	0.0498	2.2737
95	DMAP1	0.005	0.0025	0.005	0.0056	0.5803	0.0519	2.26197
96	ZNF2	0.005	0.0025	0.0049	0.0057	0.5442	0.0488	2.21891
97	JUNB	0.0049	0.0025	0.0049	0.0053	0.6068	0.054	2.21811
98	ASCL1	0.005	0.0024	0.0048	0.0065	0.9665	0.0836	2.72859
99	ARID1A	0.005	0.0024	0.0048	0.0067	0.426	0.0387	2.17072
100	NFIA	0.0049	0.0024	0.0049	0.0053	0.7563	0.0663	2.3463
101	PKNOX1	0.0049	0.0024	0.0048	0.0055	0.5365	0.0479	2.11754
102	ZNF692	0.0049	0.0024	0.0048	0.0057	0.5111	0.0458	2.11623
103	FEZF1	0.0048	0.0024	0.0048	0.0049	0.6584	0.0581	2.15523
104	SMARCC2	0.0048	0.0024	0.0048	0.005	0.6279	0.0556	2.13554
105	ZNF579	0.0048	0.0024	0.0048	0.0053	0.5624	0.05	2.10281
106	GATA6	0.0048	0.0024	0.0047	0.0054	0.5273	0.047	2.06094
107	ZNF175	0.0047	0.0024	0.0047	0.0051	0.7242	0.0633	2.2179
108	TSC22D4	0.0047	0.0024	0.0047	0.0049	0.6839	0.06	2.14861
109	FOXK1	0.0047	0.0024	0.0047	0.0048	0.6664	0.0586	2.11703
110	JMJD6	0.0049	0.0023	0.0045	0.0073	1.0828	0.0924	2.85467
111	ZNF554	0.0047	0.0023	0.0045	0.0061	0.902	0.0776	2.47181
112	ZBTB42	0.0047	0.0023	0.0045	0.0058	0.8528	0.0736	2.38014
113	SP5	0.0047	0.0023	0.0047	0.0051	0.7193	0.0628	2.17945
114	FOXK2	0.0047	0.0023	0.0046	0.0052	0.5194	0.0462	1.96013
115	ZNF574	0.0046	0.0023	0.0045	0.0053	0.7543	0.0655	2.19281
116	CTNNB1	0.0046	0.0023	0.0045	0.0052	0.7303	0.0635	2.15381
117	ARID3A	0.0046	0.0023	0.0046	0.005	0.7037	0.0613	2.11548
118	ZNF384	0.0046	0.0023	0.0045	0.005	0.7095	0.0618	2.10545
119	LHX2	0.0046	0.0023	0.0046	0.0049	0.6698	0.0585	2.06593
120	SOX4	0.0046	0.0023	0.0046	0.0047	0.6326	0.0554	1.99961
121	ZMYND8	0.0046	0.0023	0.0046	0.0047	0.6316	0.0554	1.99908
122	LEF1	0.0046	0.0023	0.0046	0.0046	0.5954	0.0523	1.94632
123	ESR1	0.0046	0.0023	0.0046	0.0051	0.525	0.0466	1.93642
124	SMAD4	0.0045	0.0023	0.0045	0.0051	0.7117	0.0619	2.10402
125	NFYC	0.0045	0.0023	0.0045	0.0046	0.6177	0.0542	1.93802
126	NR5A2	0.0045	0.0023	0.0045	0.0048	0.5297	0.0468	1.86841
127	ELF3	0.0047	0.0022	0.0044	0.0064	0.3114	0.0282	1.82162
128	FOS	0.0045	0.0022	0.0044	0.0049	0.6862	0.0596	2.00023
129	KLF16	0.0045	0.0022	0.0045	0.0047	0.6412	0.056	1.94289
130	ZFP69B	0.0045	0.0022	0.0045	0.0046	0.6069	0.0531	1.89246
131	TCF7L2	0.0045	0.0022	0.0045	0.0049	0.51	0.045	1.82653
132	SMARCA5	0.0045	0.0022	0.0045	0.0046	0.5462	0.048	1.82649
133	HOXB8	0.0045	0.0022	0.0044	0.0054	0.4085	0.0364	1.7645
134	HNF1B	0.0045	0.0022	0.0044	0.0056	0.362	0.0324	1.73941
135	FOXF1	0.0044	0.0022	0.0044	0.0049	0.6784	0.0588	1.9745
136	ZNF503	0.0044	0.0022	0.0044	0.0048	0.6648	0.0578	1.94764
137	FOXM1	0.0044	0.0022	0.0044	0.0047	0.6475	0.0562	1.91482
138	GFI1	0.0044	0.0022	0.0044	0.0047	0.646	0.0562	1.91404
139	EBF3	0.0044	0.0022	0.0044	0.0047	0.638	0.0555	1.90515
140	SMAD1	0.0044	0.0022	0.0043	0.0047	0.6439	0.0559	1.89451
141	ZBTB44	0.0044	0.0022	0.0044	0.0046	0.6131	0.0534	1.86501
142	ZBED4	0.0044	0.0022	0.0044	0.0045	0.5979	0.0522	1.83597
143	MAML3	0.0044	0.0022	0.0044	0.0045	0.5839	0.0511	1.82127
144	CSDC2	0.0044	0.0022	0.0044	0.0046	0.5546	0.0487	1.80288
145	ZSCAN21	0.0044	0.0022	0.0044	0.0048	0.4994	0.044	1.76854
146	CREB5	0.0043	0.0022	0.0043	0.0045	0.6013	0.0524	1.80638
147	NR2F2	0.0043	0.0022	0.0043	0.0044	0.5508	0.0482	1.73876
148	NIPBL	0.0043	0.0022	0.0043	0.005	0.4213	0.0373	1.6761
149	PROX1	0.0044	0.0021	0.0041	0.0062	0.9202	0.0781	2.31812
150	ID3	0.0044	0.0021	0.0043	0.0055	0.3421	0.0305	1.63798
151	PITX3	0.0044	0.0021	0.0043	0.0056	0.3274	0.0293	1.63528
152	RUVBL2	0.0044	0.0021	0.0043	0.0058	0.3026	0.0272	1.63429
153	MYBL2	0.0043	0.0021	0.0043	0.0051	0.3945	0.035	1.62715
154	POU2F1	0.0043	0.0021	0.0043	0.0052	0.3668	0.0326	1.6096
155	PRKDC	0.0042	0.0021	0.0041	0.0052	0.7422	0.0636	1.96481
156	HOXB5	0.0042	0.0021	0.0041	0.0048	0.6604	0.0569	1.82493
157	JUND	0.0042	0.0021	0.0042	0.0045	0.5973	0.0517	1.73436
158	JUN	0.0042	0.0021	0.0042	0.0044	0.499	0.0437	1.61623
159	PPARG	0.0042	0.0021	0.0042	0.0044	0.4923	0.0431	1.6087
160	POU5F1	0.0042	0.0021	0.0041	0.0046	0.4051	0.0356	1.52243
161	NCAPH2	0.0042	0.0021	0.0041	0.0048	0.3732	0.0329	1.5137
162	PHF5A	0.0041	0.0021	0.0041	0.0045	0.5969	0.0516	1.70077
163	TEAD4	0.0041	0.0021	0.0041	0.0043	0.4829	0.0422	1.55201
164	TWIST1	0.0041	0.0021	0.0041	0.0045	0.4337	0.038	1.52416
165	IRF2BP2	0.0041	0.0021	0.0041	0.0045	0.4262	0.0374	1.51622
166	POU4F2	0.0042	0.002	0.0039	0.0058	0.8561	0.0724	2.09626
167	EPAS1	0.0041	0.002	0.004	0.0045	0.5956	0.0513	1.64912
168	SS18-SSX	0.0041	0.002	0.0041	0.0044	0.563	0.0486	1.61734
169	CBFA2T2	0.0041	0.002	0.0041	0.0043	0.5403	0.0468	1.58036
170	TEAD1	0.0041	0.002	0.0041	0.0041	0.4926	0.0429	1.50317
171	HIF1A	0.0041	0.002	0.0041	0.0042	0.4731	0.0412	1.4946
172	FOXA1	0.0041	0.002	0.0041	0.0044	0.4294	0.0376	1.47366
173	SP7	0.0041	0.002	0.0041	0.0046	0.3745	0.0329	1.43948
174	ZBTB21	0.0041	0.002	0.004	0.0044	0.4099	0.0359	1.43564
175	MTA2	0.0041	0.002	0.0041	0.0047	0.3576	0.0315	1.43429
176	NFE2	0.004	0.002	0.004	0.0049	0.6706	0.0573	1.76446
177	NRIP1	0.004	0.002	0.0039	0.0047	0.6394	0.0547	1.68821
178	SMAD3-HIF1A	0.004	0.002	0.0039	0.0045	0.5861	0.0503	1.60474
179	MEIS2	0.004	0.002	0.004	0.0041	0.4944	0.0429	1.47141
180	NR2F6	0.004	0.002	0.004	0.004	0.4552	0.0395	1.41506
181	ZNF561	0.004	0.002	0.004	0.0046	0.3476	0.0306	1.37728
182	BRD9	0.004	0.002	0.0039	0.0047	0.3026	0.0266	1.32352
183	KMT2D	0.004	0.002	0.0039	0.0049	0.277	0.0245	1.32211
184	UBN1	0.0039	0.002	0.0039	0.004	0.4439	0.0385	1.36973
185	HNF4A	0.0039	0.002	0.0039	0.0039	0.4504	0.039	1.36345
186	TFDP2	0.0039	0.002	0.0039	0.004	0.427	0.0371	1.3515
187	SAFB2	0.0041	0.0019	0.0039	0.0061	0.8991	0.0757	2.13117
188	BATF	0.004	0.0019	0.0038	0.0052	0.7358	0.0624	1.80651
189	KLF6	0.004	0.0019	0.0039	0.0052	0.223	0.0198	1.2689
190	NCOA2	0.0039	0.0019	0.0038	0.0048	0.6623	0.0564	1.65938
191	ZNF580	0.0039	0.0019	0.0039	0.004	0.414	0.036	1.30479
192	KLF4	0.0039	0.0019	0.0039	0.004	0.4076	0.0354	1.29741
193	ZNF215	0.0039	0.0019	0.0039	0.0043	0.3362	0.0294	1.25892
194	CREB3	0.0039	0.0019	0.0039	0.0048	0.2615	0.0231	1.24275
195	MTA3	0.0039	0.0019	0.0038	0.0049	0.2354	0.0208	1.21029
196	TCF21	0.0038	0.0019	0.0038	0.0045	0.5877	0.0502	1.52338
197	CTBP2	0.0038	0.0019	0.0038	0.0043	0.5515	0.0472	1.45825
198	HNF4G	0.0038	0.0019	0.0038	0.0042	0.5288	0.0454	1.42126
199	HSF1	0.0038	0.0019	0.0038	0.0041	0.5044	0.0434	1.38205
200	SMAD2	0.0038	0.0019	0.0038	0.0041	0.49	0.0422	1.36646
201	ZIC2	0.0038	0.0019	0.0038	0.004	0.4662	0.0401	1.32689
202	TSHZ2	0.0038	0.0019	0.0038	0.004	0.4034	0.035	1.25983
203	ZNF324	0.0038	0.0019	0.0038	0.0038	0.4174	0.0361	1.24846
204	SALL3	0.0038	0.0019	0.0038	0.0038	0.4132	0.0357	1.24358
205	RAD51	0.0038	0.0019	0.0038	0.004	0.3856	0.0335	1.24045
206	MITF	0.0038	0.0019	0.0038	0.004	0.3797	0.0329	1.23334
207	BNC2	0.0038	0.0019	0.0038	0.0038	0.4037	0.0349	1.23324
208	ZNF276	0.0038	0.0019	0.0038	0.004	0.3641	0.0316	1.21646
209	ELL2	0.0038	0.0019	0.0038	0.0039	0.371	0.0322	1.21106
210	GATA4	0.0038	0.0019	0.0038	0.004	0.3455	0.03	1.196
211	ZNF598	0.0038	0.0019	0.0038	0.0045	0.2694	0.0236	1.17843
212	MAFG	0.0038	0.0019	0.0037	0.004	0.3432	0.0298	1.17703
213	ZNF217	0.0038	0.0019	0.0037	0.0043	0.2939	0.0256	1.16217
214	OSR2	0.0037	0.0019	0.0037	0.0038	0.4167	0.0359	1.21405
215	PRDM14	0.0037	0.0019	0.0037	0.0037	0.4075	0.0351	1.19083
216	NFIL3	0.0042	0.0018	0.0036	0.0074	1.0954	0.091	2.44045
217	HLF	0.0038	0.0018	0.0036	0.0055	0.7948	0.0667	1.80738
218	SRC	0.0038	0.0018	0.0036	0.0052	0.7387	0.062	1.7074
219	DEK	0.0037	0.0018	0.0036	0.0047	0.6351	0.0537	1.51606
220	TBX18	0.0037	0.0018	0.0036	0.004	0.4774	0.0408	1.25579
221	MZF1	0.0037	0.0018	0.0037	0.004	0.3285	0.0285	1.1118
222	ESRRG	0.0037	0.0018	0.0037	0.0038	0.3418	0.0296	1.10007
223	ATF7	0.0037	0.0018	0.0037	0.0041	0.2914	0.0253	1.08396
224	RYBP	0.0037	0.0018	0.0036	0.0047	0.174	0.0153	1.01726
225	TFEB	0.0036	0.0018	0.0035	0.0045	0.5882	0.0497	1.40592
226	POU2F3	0.0036	0.0018	0.0035	0.0042	0.5274	0.0447	1.30147
227	GPS2	0.0036	0.0018	0.0035	0.0041	0.5134	0.0436	1.27373
228	USF2	0.0036	0.0018	0.0035	0.004	0.467	0.0398	1.21093
229	HNF1A	0.0036	0.0018	0.0036	0.0039	0.4462	0.0381	1.19203
230	BRD7	0.0036	0.0018	0.0035	0.0038	0.4193	0.0358	1.13308
231	TBX2	0.0036	0.0018	0.0036	0.0039	0.3151	0.0273	1.051
232	PBX1	0.0036	0.0018	0.0036	0.004	0.2672	0.0232	1.01147
233	PRDM10	0.0036	0.0018	0.0036	0.0041	0.239	0.0208	0.993658
234	ZXDB	0.0036	0.0018	0.0036	0.0043	0.2026	0.0177	0.979891
235	KLF17	0.0036	0.0018	0.0035	0.0042	0.2079	0.0181	0.955893
236	ZNF366	0.0036	0.0018	0.0035	0.0041	0.2174	0.0189	0.953195
237	BCOR	0.0036	0.0018	0.0035	0.0046	0.1476	0.013	0.942276
238	TRPS1	0.0035	0.0018	0.0035	0.0038	0.4296	0.0367	1.12821
239	AR	0.0035	0.0018	0.0035	0.0036	0.3396	0.0292	1.00475
240	GATA2	0.0035	0.0018	0.0035	0.0035	0.3496	0.03	1.00232
241	ZNF786	0.0035	0.0018	0.0035	0.0037	0.3132	0.027	0.989219
242	HHEX	0.0039	0.0017	0.0034	0.0067	0.9923	0.082	2.12066
243	ZNF711	0.0038	0.0017	0.0035	0.0057	0.0056	0.0005	0.927564
244	ZNF467	0.0035	0.0017	0.0034	0.0041	0.512	0.0432	1.20507
245	NKX3-1	0.0035	0.0017	0.0034	0.004	0.4809	0.0407	1.159
246	PAX6	0.0035	0.0017	0.0034	0.004	0.4688	0.0397	1.14596
247	TSHZ1	0.0035	0.0017	0.0035	0.0037	0.3899	0.0333	1.03907
248	TCF7	0.0035	0.0017	0.0035	0.0037	0.3882	0.0331	1.03684
249	CHAMP1	0.0035	0.0017	0.0035	0.0036	0.3849	0.0329	1.02074
250	TFAP2C	0.0035	0.0017	0.0034	0.004	0.1864	0.0162	0.84059
251	KLF3	0.0035	0.0017	0.0034	0.0043	0.1166	0.0102	0.802931
252	CDX2	0.0034	0.0017	0.0034	0.0038	0.4193	0.0356	1.05021
253	ZNF337	0.0034	0.0017	0.0034	0.0036	0.3764	0.032	0.977546
254	HOXA3	0.0034	0.0017	0.0034	0.0034	0.3265	0.028	0.89854
255	SIX2	0.0034	0.0017	0.0034	0.0035	0.2995	0.0257	0.882021
256	NFIB	0.0034	0.0017	0.0034	0.0037	0.2549	0.022	0.859939
257	MAML1	0.0034	0.0017	0.0034	0.0035	0.2718	0.0233	0.851431
258	MNX1	0.0034	0.0017	0.0034	0.0038	0.2281	0.0197	0.843525
259	ZNF518A	0.0034	0.0017	0.0034	0.0035	0.2616	0.0224	0.840058
260	ZNF843	0.0034	0.0017	0.0034	0.0038	0.214	0.0185	0.8281
261	SHOX2	0.0034	0.0017	0.0033	0.0035	0.2526	0.0217	0.814236
262	VEZF1	0.0034	0.0017	0.0034	0.0037	0.2097	0.0181	0.810132
263	GLIS3	0.0034	0.0017	0.0034	0.0041	0.1554	0.0135	0.803008
264	YY1AP1	0.0034	0.0017	0.0034	0.004	0.1533	0.0133	0.787533
265	ZNF592	0.0034	0.0017	0.0033	0.0039	0.1686	0.0146	0.774804
266	LIN54	0.0034	0.0017	0.0033	0.004	0.1354	0.0117	0.751018
267	ZXDC	0.0033	0.0017	0.0033	0.0039	0.4525	0.0382	1.06534
268	ZNF12	0.0033	0.0017	0.0033	0.0037	0.3948	0.0334	0.976891
269	ZNF318	0.0033	0.0017	0.0033	0.0034	0.3198	0.0273	0.857633
270	ZNF239	0.0033	0.0017	0.0033	0.0034	0.3069	0.0262	0.843505
271	U2AF1	0.0033	0.0017	0.0033	0.0034	0.2802	0.024	0.81478
272	SPDEF	0.0033	0.0017	0.0033	0.0036	0.2141	0.0184	0.768705
273	APC	0.0033	0.0017	0.0033	0.0035	0.2225	0.0191	0.764761
274	IKZF1	0.0033	0.0017	0.0033	0.0038	0.1543	0.0134	0.729951
275	BCL11A	0.0035	0.0016	0.0033	0.0049	0.6811	0.0567	1.43942
276	ZNF695	0.0034	0.0016	0.0033	0.0043	0.5426	0.0455	1.19734
277	USF1	0.0033	0.0016	0.0033	0.0039	0.447	0.0377	1.02658
278	ZNF549	0.0033	0.0016	0.0032	0.0039	0.4504	0.0379	1.01328
279	ZNF41	0.0033	0.0016	0.0033	0.0037	0.4101	0.0347	0.961081
280	NR1H2	0.0033	0.0016	0.0033	0.0033	0.2655	0.0227	0.7528
281	ZNF583	0.0033	0.0016	0.0033	0.0033	0.2617	0.0224	0.7488
282	ATF2	0.0033	0.0016	0.0033	0.0034	0.2484	0.0212	0.746827
283	ISL1	0.0033	0.0016	0.0033	0.0035	0.2179	0.0187	0.727136
284	PRDM6	0.0033	0.0016	0.0033	0.0036	0.1828	0.0157	0.701685
285	HDGF	0.0033	0.0016	0.0033	0.0041	0.0902	0.0078	0.665423
286	ARID4A	0.0033	0.0016	0.0032	0.0037	0.1475	0.0127	0.65971
287	GLIS1	0.0033	0.0016	0.0032	0.0037	0.1427	0.0123	0.654516
288	RELB	0.0033	0.0016	0.0032	0.0038	0.1246	0.0108	0.64802
289	ZBTB20	0.0033	0.0016	0.0032	0.0041	0.0443	0.0039	0.598831
290	EOMES	0.0032	0.0016	0.0032	0.0038	0.4237	0.0356	0.954561
291	DAXX	0.0032	0.0016	0.0032	0.0037	0.3898	0.0329	0.90568
292	ZSCAN5C	0.0032	0.0016	0.0032	0.0034	0.3266	0.0277	0.798632
293	ZNF550	0.0032	0.0016	0.0032	0.0033	0.2957	0.0251	0.751992
294	ESR2	0.0032	0.0016	0.0031	0.0033	0.2747	0.0233	0.712513
295	MED25	0.0032	0.0016	0.0032	0.0032	0.2549	0.0217	0.694806
296	ZSCAN30	0.0032	0.0016	0.0032	0.0032	0.2522	0.0214	0.691381
297	INSM2	0.0032	0.0016	0.0032	0.0033	0.2181	0.0186	0.667794
298	HOXB13	0.0032	0.0016	0.0032	0.0034	0.1962	0.0168	0.657298
299	ZNF883	0.0032	0.0016	0.0032	0.0036	0.1607	0.0138	0.644672
300	HIC1	0.0032	0.0016	0.0032	0.0034	0.1619	0.0139	0.619901
301	ZNF148	0.0032	0.0016	0.0031	0.0035	0.1433	0.0123	0.596054
302	SMAD3	0.0032	0.0016	0.0032	0.0038	0.0869	0.0075	0.589874
303	WT1	0.0032	0.0016	0.0031	0.0035	0.1326	0.0114	0.584419
304	ZBTB8A	0.0032	0.0016	0.0032	0.0039	0.0693	0.006	0.583639
305	NR2F1	0.0032	0.0016	0.0032	0.004	0.05	0.0043	0.575174
306	PATZ1	0.0032	0.0016	0.0031	0.0038	0.0713	0.0062	0.556574
307	ZSCAN23	0.0031	0.0016	0.0031	0.0034	0.3052	0.0258	0.741985
308	TAL1	0.0031	0.0016	0.0031	0.0034	0.3018	0.0255	0.738194
309	CUX1	0.0031	0.0016	0.0031	0.0033	0.2958	0.025	0.718667
310	MCM3	0.0031	0.0016	0.0031	0.0033	0.2944	0.0249	0.717264
311	GTF3C2	0.0031	0.0016	0.0031	0.0033	0.2693	0.0228	0.690046
312	PHOX2B	0.0031	0.0016	0.0031	0.0033	0.1808	0.0155	0.59478
313	HIVEP1	0.0031	0.0016	0.0031	0.0033	0.1796	0.0153	0.592811
314	ATOH8	0.0032	0.0015	0.0031	0.0044	0.5801	0.0482	1.15016
315	ZNF320	0.0032	0.0015	0.0031	0.004	0.4887	0.0408	1.00056
316	ZNF30	0.0032	0.0015	0.0031	0.004	0.4647	0.0388	0.974591
317	ESRRA	0.0032	0.0015	0.0031	0.004	0.0048	0.0004	0.476414
318	PAX7	0.0031	0.0015	0.0031	0.0036	0.385	0.0322	0.820198
319	TBL1X	0.0031	0.0015	0.0031	0.0035	0.3305	0.0278	0.749137
320	ZNF572	0.0031	0.0015	0.0031	0.0034	0.3019	0.0254	0.705041
321	ZNF750	0.0031	0.0015	0.0031	0.0033	0.2819	0.0238	0.670811
322	NFE2L2	0.0031	0.0015	0.0031	0.0032	0.2631	0.0223	0.637879
323	NCOR1	0.0031	0.0015	0.0031	0.0031	0.2024	0.0172	0.55888
324	EP400	0.0031	0.0015	0.0031	0.0037	0.0591	0.0051	0.480956
325	MAFB	0.003	0.0015	0.003	0.0036	0.3715	0.031	0.772379
326	MEIS1	0.003	0.0015	0.003	0.0035	0.3411	0.0285	0.726671
327	ZNF134	0.003	0.0015	0.003	0.0034	0.3211	0.0269	0.692441
328	ZNF589	0.003	0.0015	0.003	0.0034	0.3127	0.0262	0.683351
329	ZNF232	0.003	0.0015	0.003	0.0033	0.2855	0.024	0.641329
330	ZNF680	0.003	0.0015	0.003	0.0033	0.2739	0.0231	0.629224
331	ZBTB12	0.003	0.0015	0.003	0.0031	0.22	0.0186	0.544771
332	RFXAP	0.003	0.0015	0.003	0.0031	0.2114	0.0179	0.535577
333	PRPF4	0.003	0.0015	0.003	0.0031	0.2102	0.0177	0.533608
334	TP63	0.003	0.0015	0.003	0.003	0.2037	0.0173	0.514489
335	TLE3	0.003	0.0015	0.003	0.003	0.159	0.0135	0.465615
336	CEBPG	0.003	0.0015	0.003	0.0032	0.1341	0.0114	0.464571
337	SMARCE1	0.003	0.0015	0.003	0.0031	0.1432	0.0122	0.461663
338	GRHL2	0.003	0.0015	0.003	0.0031	0.1263	0.0107	0.44276
339	ZNF189	0.003	0.0015	0.003	0.0033	0.091	0.0078	0.43091
340	BAF155	0.003	0.0015	0.003	0.0034	0.0784	0.0067	0.429974
341	CBX2	0.003	0.0015	0.003	0.0034	0.0687	0.0059	0.419533
342	SKIL	0.003	0.0015	0.0029	0.0034	0.0483	0.0041	0.380368
343	ATXN7L3	0.003	0.0015	0.0029	0.0037	-0.0247	-0.0021	0.339694
344	ZNF281	0.0029	0.0015	0.0029	0.0032	0.253	0.0212	0.559804
345	ZNF440	0.0029	0.0015	0.0029	0.0032	0.2476	0.0208	0.554296
346	ZNF44	0.0029	0.0015	0.0029	0.003	0.1294	0.011	0.400653
347	ZNF394	0.0029	0.0015	0.0029	0.0033	0.0489	0.0042	0.352031
348	ICE2	0.0038	0.0014	0.0028	0.0087	1.2542	0.1013	2.43543
349	ZNF79	0.003	0.0014	0.0028	0.0039	0.4443	0.0367	0.822432
350	POU2F2	0.003	0.0014	0.0029	0.0037	0.4109	0.0341	0.777868
351	CTBP1	0.003	0.0014	0.0029	0.0036	-0.0361	-0.0031	0.281453
352	TERF1	0.0029	0.0014	0.0028	0.0039	0.4495	0.0371	0.811548
353	MBD1	0.0029	0.0014	0.0028	0.0036	0.3746	0.031	0.692342
354	ZNF350	0.0029	0.0014	0.0028	0.0036	0.3655	0.0303	0.682885
355	FOXO3	0.0029	0.0014	0.0028	0.0035	0.3569	0.0296	0.660656
356	L3MBTL4	0.0029	0.0014	0.0028	0.0035	0.3435	0.0285	0.646267
357	PYGO2	0.0029	0.0014	0.0029	0.0034	0.3211	0.0268	0.626529
358	NCOA3	0.0029	0.0014	0.0029	0.0034	0.3181	0.0265	0.622948
359	ZKSCAN1	0.0029	0.0014	0.0029	0.0031	0.226	0.0189	0.484682
360	BACH1	0.0029	0.0014	0.0029	0.0031	0.2184	0.0183	0.476681
361	BMI1	0.0029	0.0014	0.0028	0.003	0.1724	0.0145	0.397673
362	SSRP1	0.0029	0.0014	0.0029	0.0029	0.1675	0.0141	0.39581
363	ZNF449	0.0029	0.0014	0.0029	0.0029	0.1536	0.013	0.38116
364	GRHL1	0.0029	0.0014	0.0029	0.0029	0.1433	0.0121	0.369734
365	EHMT2	0.0029	0.0014	0.0029	0.003	0.1123	0.0095	0.349111
366	ZNF398	0.0029	0.0014	0.0029	0.003	0.1113	0.0094	0.347917
367	ZNF143	0.0029	0.0014	0.0029	0.0029	0.1188	0.01	0.342831
368	ZFP3	0.0029	0.0014	0.0029	0.003	0.0987	0.0084	0.334618
369	MGA	0.0029	0.0014	0.0029	0.0032	0.0541	0.0046	0.311865
370	SMAD2-3	0.0029	0.0014	0.0029	0.0033	0.033	0.0028	0.301787
371	ZNF24	0.0029	0.0014	0.0029	0.0034	0.0067	0.0006	0.286306
372	ATRX	0.0029	0.0014	0.0029	0.0036	-0.0333	-0.0029	0.267972
373	HIF3A	0.0029	0.0014	0.0029	0.0036	-0.0387	-0.0033	0.262464
374	PCGF1	0.0029	0.0014	0.0027	0.0038	-0.139	-0.012	0.144866
375	NOTCH3	0.0028	0.0014	0.0027	0.0036	0.3709	0.0306	0.655016
376	ZNF264	0.0028	0.0014	0.0027	0.0036	0.3663	0.0302	0.649927
377	E2F7	0.0028	0.0014	0.0027	0.0035	0.346	0.0286	0.61554
378	RFX3	0.0028	0.0014	0.0028	0.0032	0.2632	0.0219	0.504595
379	ZIC5	0.0028	0.0014	0.0028	0.0032	0.2525	0.0211	0.493631
380	OVOL1	0.0028	0.0014	0.0028	0.0031	0.2064	0.0173	0.430989
381	ZSCAN22	0.0028	0.0014	0.0028	0.003	0.1909	0.0159	0.400454
382	SREBF1	0.0028	0.0014	0.0028	0.003	0.1878	0.0157	0.397491
383	AHR	0.0028	0.0014	0.0028	0.0029	0.1671	0.014	0.362224
384	GATA3	0.0028	0.0014	0.0028	0.0028	0.1258	0.0106	0.304776
385	ZNF423	0.0028	0.0014	0.0028	0.0029	0.1031	0.0087	0.293191
386	ZSCAN4	0.0028	0.0014	0.0028	0.003	0.0859	0.0073	0.287836
387	CBFA2T3	0.0028	0.0014	0.0028	0.0031	0.05	0.0042	0.261296
388	ZBTB7B	0.0028	0.0014	0.0028	0.0032	0.003	0.0003	0.223582
389	KLF5	0.0028	0.0014	0.0028	0.0031	0.0112	0.0009	0.218862
390	HDAC8	0.0028	0.0014	0.0028	0.0033	-0.0352	-0.003	0.194496
391	ZNF207	0.0028	0.0014	0.0027	0.0032	-0.0273	-0.0023	0.173871
392	NUTM1	0.0028	0.0014	0.0027	0.0034	-0.1026	-0.0088	0.116947
393	SMARCB1	0.0028	0.0014	0.0027	0.0037	-0.1491	-0.0129	0.104222
394	ZNF792	0.0027	0.0014	0.0027	0.0032	0.2446	0.0203	0.451425
395	HNRNPH1	0.0027	0.0014	0.0027	0.0031	0.23	0.0191	0.422703
396	MEF2A	0.0027	0.0014	0.0027	0.003	0.1785	0.0149	0.354553
397	GATA1	0.0027	0.0014	0.0027	0.0029	0.1668	0.0139	0.32869
398	PHF19	0.0027	0.0014	0.0027	0.0029	0.1643	0.0137	0.32604
399	ZNF90	0.0027	0.0014	0.0027	0.0029	0.1411	0.0118	0.301158
400	ZNF558	0.0027	0.0014	0.0027	0.0027	0.0802	0.0067	0.209019
401	NCOA1	0.0027	0.0014	0.0027	0.0028	0.0571	0.0048	0.197224
402	SMARCD3	0.0027	0.0014	0.0027	0.0028	0.0489	0.0041	0.188239
403	ZNF687	0.0027	0.0014	0.0027	0.0031	-0.0335	-0.0029	0.13728
404	ZNF274	0.0027	0.0014	0.0027	0.003	-0.022	-0.0019	0.13697
405	KLF8	0.0027	0.0014	0.0027	0.0031	-0.0452	-0.0038	0.125122
406	NFIX	0.0029	0.0013	0.0026	0.0044	0.5751	0.0469	0.942794
407	ARRB1	0.0028	0.0013	0.0027	0.0039	0.4396	0.036	0.733749
408	JARID2	0.0028	0.0013	0.0027	0.0035	-0.1348	-0.0116	0.0618195
409	BRF1	0.0027	0.0013	0.0026	0.0039	0.4447	0.0363	0.705723
410	PTTG1	0.0027	0.0013	0.0025	0.0037	0.3898	0.0318	0.604329
411	CLOCK	0.0027	0.0013	0.0027	0.003	0.1752	0.0146	0.31828
412	NKX2-5	0.0027	0.0013	0.0027	0.0029	0.1397	0.0117	0.26722
413	DACH1	0.0027	0.0013	0.0027	0.0028	0.1307	0.0109	0.244111
414	EBF1	0.0027	0.0013	0.0027	0.0027	0.045	0.0038	0.138617
415	NOTCH1	0.0027	0.0013	0.0027	0.0029	-0.0111	-0.0009	0.103811
416	ETV4	0.0027	0.0013	0.0027	0.003	-0.0267	-0.0023	0.0992933
417	ZNF407	0.0027	0.0013	0.0027	0.003	-0.0334	-0.0028	0.0924342
418	TBX5	0.0027	0.0013	0.0027	0.0031	-0.0535	-0.0045	0.0835503
419	SP3	0.0027	0.0013	0.0027	0.0035	-0.1275	-0.0109	0.054046
420	OGG1	0.0027	0.0013	0.0026	0.0033	-0.1134	-0.0097	0.0269837
421	RORC	0.0027	0.0013	0.0026	0.0034	-0.1765	-0.0151	-0.0292145
422	ZNF317	0.0026	0.0013	0.0025	0.0034	0.3167	0.0259	0.471118
423	RING1	0.0026	0.0013	0.0025	0.0033	0.2773	0.0228	0.416677
424	CHD8	0.0026	0.0013	0.0026	0.0032	0.2565	0.0211	0.397776
425	EZH1	0.0026	0.0013	0.0025	0.0031	0.2104	0.0173	0.318715
426	ZHX1	0.0026	0.0013	0.0026	0.003	0.1932	0.016	0.304381
427	GSPT2	0.0026	0.0013	0.0026	0.003	0.1862	0.0154	0.296694
428	MAFK	0.0026	0.0013	0.0026	0.003	0.1829	0.0151	0.292955
429	BATF3	0.0026	0.0013	0.0026	0.0029	0.1496	0.0124	0.244389
430	TP73	0.0026	0.0013	0.0026	0.0027	0.0765	0.0064	0.13983
431	RREB1	0.0026	0.0013	0.0026	0.0027	0.0717	0.006	0.134636
432	ZNF142	0.0026	0.0013	0.0026	0.0027	0.0479	0.004	0.108769
433	SNAI2	0.0026	0.0013	0.0026	0.0027	0.046	0.0039	0.107104
434	ZNF184	0.0026	0.0013	0.0026	0.0027	0.0458	0.0038	0.106329
435	ZNF800	0.0026	0.0013	0.0026	0.0026	0.0502	0.0042	0.098279
436	ZNF10	0.0026	0.0013	0.0026	0.0026	0.0463	0.0039	0.0942264
437	BMPR1A	0.0026	0.0013	0.0026	0.0026	0.0455	0.0038	0.0931371
438	NKX2-1	0.0026	0.0013	0.0026	0.0027	0.0242	0.002	0.0829546
439	PLAG1	0.0026	0.0013	0.0026	0.0028	-0.0111	-0.0009	0.0580693
440	TRIM28	0.0026	0.0013	0.0026	0.0027	-0.0151	-0.0013	0.040259
441	KLF13	0.0026	0.0013	0.0026	0.0029	-0.0528	-0.0045	0.0251406
442	ZNF391	0.0026	0.0013	0.0026	0.0029	-0.0552	-0.0047	0.0225434
443	EHF	0.0026	0.0013	0.0026	0.0029	-0.076	-0.0064	0.000258568
444	PCGF2	0.0026	0.0013	0.0025	0.0028	-0.076	-0.0064	-0.0291948
445	MED	0.0026	0.0013	0.0026	0.0034	-0.1898	-0.0162	-0.059839
446	L3MBTL2	0.0026	0.0013	0.0026	0.0035	-0.2094	-0.018	-0.069132
447	ZBTB48	0.0026	0.0013	0.0025	0.0034	-0.2021	-0.0173	-0.0900709
448	ZEB2	0.0026	0.0013	0.0025	0.0031	-0.1677	-0.0143	-0.0910553
449	MSX2	0.0025	0.0013	0.0025	0.0028	0.1126	0.0093	0.158496
450	RXRA	0.0025	0.0013	0.0025	0.0027	0.0853	0.0071	0.116422
451	ZBTB6	0.0025	0.0013	0.0025	0.0026	0.0597	0.005	0.0759086
452	NR4A1	0.0025	0.0013	0.0025	0.0026	0.0582	0.0048	0.0737824
453	HMBOX1	0.0025	0.0013	0.0025	0.0025	0.0261	0.0022	0.0265141
454	ZNF629	0.0025	0.0013	0.0025	0.0028	-0.0825	-0.007	-0.0529078
455	ZSCAN2	0.0032	0.0012	0.0025	0.007	1.0382	0.083	1.76603
456	NFE2L1	0.0027	0.0012	0.0025	0.0042	0.5181	0.042	0.772508
457	MED12	0.0027	0.0012	0.0025	0.0041	0.4931	0.04	0.732979
458	HSF2	0.0026	0.0012	0.0023	0.0044	0.5777	0.0464	0.810147
459	TOX2	0.0026	0.0012	0.0024	0.0038	0.4377	0.0355	0.602
460	DPF1	0.0026	0.0012	0.0025	0.0037	0.4033	0.0328	0.569277
461	USP7	0.0026	0.0012	0.0024	0.0037	0.4016	0.0326	0.550627
462	ZNF624	0.0026	0.0012	0.0024	0.0037	0.3872	0.0314	0.535044
463	ZKSCAN8	0.0026	0.0012	0.0025	0.0034	0.3073	0.0251	0.428299
464	ZNF257	0.0025	0.0012	0.0025	0.0031	0.2299	0.0189	0.290827
465	ZNF28	0.0025	0.0012	0.0025	0.003	0.1857	0.0153	0.230521
466	ZNF644	0.0025	0.0012	0.0024	0.0027	0.101	0.0083	0.0837322
467	EP300	0.0025	0.0012	0.0025	0.0025	0.0145	0.0012	-0.0187968
468	MRTFA	0.0025	0.0012	0.0025	0.0025	0.0014	0.0001	-0.0330286
469	IRF4	0.0025	0.0012	0.0025	0.0025	-0.0176	-0.0015	-0.053701
470	IRF1	0.0025	0.0012	0.0025	0.0026	-0.0305	-0.0025	-0.0541229
471	MYNN	0.0025	0.0012	0.0025	0.0025	-0.0218	-0.0018	-0.0579106
472	HNRNPL	0.0025	0.0012	0.0025	0.0027	-0.0824	-0.0069	-0.0977541
473	ZNF311	0.0025	0.0012	0.0025	0.0028	-0.1037	-0.0087	-0.107937
474	DIDO1	0.0025	0.0012	0.0025	0.0027	-0.0921	-0.0077	-0.108195
475	CBX8	0.0025	0.0012	0.0025	0.0028	-0.1361	-0.0115	-0.143668
476	ZNF547	0.0024	0.0012	0.0023	0.0032	0.2513	0.0204	0.275994
477	EED	0.0024	0.0012	0.0023	0.0031	0.2203	0.018	0.230642
478	TAF9B	0.0024	0.0012	0.0023	0.0029	0.1422	0.0116	0.120785
479	TFAP2A	0.0024	0.0012	0.0024	0.0028	0.1087	0.0089	0.088532
480	ZNF737	0.0024	0.0012	0.0024	0.0028	0.1086	0.0089	0.0884796
481	CBX7	0.0024	0.0012	0.0024	0.0028	0.1084	0.0089	0.088375
482	RFX5	0.0024	0.0012	0.0023	0.0026	0.0564	0.0046	-0.0101606
483	YY2	0.0024	0.0012	0.0024	0.0026	0.0275	0.0023	-0.0242891
484	HNRNPUL1	0.0024	0.0012	0.0024	0.0025	0.0015	0.0001	-0.0656829
485	LMO1	0.0024	0.0012	0.0024	0.0025	-0.008	-0.0007	-0.0760191
486	HEXIM1	0.0024	0.0012	0.0024	0.0024	-0.037	-0.0031	-0.120324
487	FOXP1	0.0024	0.0012	0.0023	0.0024	-0.0296	-0.0025	-0.128847
488	DDX20	0.0024	0.0012	0.0024	0.0027	-0.1056	-0.0088	-0.155343
489	VDR	0.0024	0.0012	0.0024	0.0025	-0.0833	-0.0069	-0.157001
490	LDB1	0.0024	0.0012	0.0024	0.0024	-0.0762	-0.0063	-0.162297
491	TP53	0.0024	0.0012	0.0024	0.0024	-0.0903	-0.0075	-0.177722
492	RFX1	0.0024	0.0012	0.0024	0.0027	-0.1606	-0.0135	-0.215643
493	SMARCC1	0.0024	0.0012	0.0024	0.0028	-0.1779	-0.015	-0.22172
494	NFRKB	0.0024	0.0012	0.0024	0.003	-0.2417	-0.0205	-0.265921
495	SUPT6H	0.0024	0.0012	0.0023	0.0028	-0.2124	-0.0179	-0.27564
496	ZNF501	0.0024	0.0012	0.0023	0.0031	-0.302	-0.0256	-0.33506
497	ZBTB5	0.0023	0.0012	0.0023	0.0025	0.0217	0.0018	-0.0764185
498	OTX2	0.0023	0.0012	0.0023	0.0025	0.0013	0.0001	-0.0984941
499	ATF4	0.0023	0.0012	0.0023	0.0024	-0.021	-0.0017	-0.135269
500	NFYB	0.0023	0.0012	0.0023	0.0024	-0.1137	-0.0095	-0.236086
501	PARP1	0.0023	0.0012	0.0023	0.0024	-0.1335	-0.0111	-0.257177
502	MTA1	0.0023	0.0012	0.0023	0.0028	-0.2424	-0.0204	-0.324392
503	ZNF222	0.0034	0.0011	0.0022	0.0094	1.3342	0.1052	2.33342
504	SMAD3-EPAS1	0.0025	0.0011	0.0022	0.0043	0.5393	0.0432	0.690317
505	ZNF425	0.0024	0.0011	0.0022	0.0038	0.4312	0.0346	0.494615
506	SETX	0.0024	0.0011	0.0022	0.0036	0.3577	0.0288	0.391189
507	PTRF	0.0024	0.0011	0.0022	0.0033	0.2908	0.0235	0.281534
508	MCRS1	0.0024	0.0011	0.0023	0.0032	-0.3622	-0.0309	-0.421605
509	ZNF585A	0.0023	0.0011	0.0021	0.0035	0.3334	0.0267	0.318648
510	FOXP2	0.0023	0.0011	0.0022	0.0032	0.2418	0.0195	0.199746
511	ZNF319	0.0023	0.0011	0.0021	0.0032	0.2481	0.0199	0.189306
512	TGIF2	0.0023	0.0011	0.0022	0.003	0.1776	0.0144	0.10588
513	HBP1	0.0023	0.0011	0.0023	0.0028	0.1142	0.0093	0.0288513
514	MEF2C	0.0023	0.0011	0.0022	0.0028	0.1195	0.0097	0.0178885
515	TCF4	0.0023	0.0011	0.0023	0.0026	0.0647	0.0053	-0.0499454
516	ZNF496	0.0023	0.0011	0.0023	0.0024	-0.0489	-0.004	-0.197828
517	ZNF823	0.0023	0.0011	0.0023	0.0023	-0.0556	-0.0046	-0.218392
518	ONECUT2	0.0023	0.0011	0.0023	0.0023	-0.0635	-0.0052	-0.22655
519	ZFP37	0.0023	0.0011	0.0023	0.0023	-0.0651	-0.0054	-0.228728
520	PRDM4	0.0023	0.0011	0.0023	0.0023	-0.1009	-0.0084	-0.267581
521	ZNF362	0.0023	0.0011	0.0023	0.0024	-0.1251	-0.0104	-0.280622
522	ZNF770	0.0023	0.0011	0.0023	0.0023	-0.1197	-0.0099	-0.287478
523	ZNF101	0.0023	0.0011	0.0023	0.0025	-0.1688	-0.0141	-0.315268
524	ZNF263	0.0023	0.0011	0.0023	0.0025	-0.1753	-0.0146	-0.322022
525	IKZF3	0.0023	0.0011	0.0023	0.0025	-0.1864	-0.0156	-0.334537
526	ARID1B	0.0023	0.0011	0.0023	0.0026	-0.2241	-0.0188	-0.36269
527	MIER1	0.0023	0.0011	0.0023	0.0027	-0.2402	-0.0202	-0.367469
528	MED26	0.0023	0.0011	0.0021	0.0033	-0.4652	-0.0397	-0.570609
529	TCF3-PBX1	0.0022	0.0011	0.0022	0.0029	0.1673	0.0135	0.0651318
530	REPIN1	0.0022	0.0011	0.0021	0.0029	0.1581	0.0127	0.0385339
531	PBX3	0.0022	0.0011	0.0021	0.0028	0.1178	0.0095	-0.0170489
532	ZBED1	0.0022	0.0011	0.0022	0.0026	0.0403	0.0033	-0.108833
533	IRF9	0.0022	0.0011	0.0022	0.0026	0.0296	0.0024	-0.120467
534	U2AF2	0.0022	0.0011	0.0021	0.0025	0.0007	0.0001	-0.180468
535	ZNF3	0.0022	0.0011	0.0022	0.0024	-0.0454	-0.0037	-0.226691
536	ZNF280D	0.0022	0.0011	0.0022	0.0023	-0.0905	-0.0075	-0.288809
537	ZNF18	0.0022	0.0011	0.0022	0.0022	-0.0999	-0.0082	-0.311457
538	ZNF512B	0.0022	0.0011	0.0022	0.0023	-0.1281	-0.0106	-0.329274
539	BACH2	0.0022	0.0011	0.0022	0.0023	-0.1325	-0.011	-0.334259
540	ZNF891	0.0022	0.0011	0.0022	0.0022	-0.1451	-0.012	-0.360593
541	RBM39	0.0022	0.0011	0.0022	0.0024	-0.196	-0.0163	-0.389996
542	ZFP64	0.0022	0.0011	0.0022	0.0023	-0.1887	-0.0156	-0.394516
543	E2F6	0.0022	0.0011	0.0022	0.0025	-0.2191	-0.0183	-0.402462
544	TCF3	0.0022	0.0011	0.0022	0.0025	-0.2442	-0.0204	-0.429679
545	GABPB1	0.0022	0.0011	0.0022	0.0027	-0.2798	-0.0235	-0.443028
546	SMARCA4	0.0022	0.0011	0.0022	0.0025	-0.264	-0.022	-0.45077
547	IKZF2	0.0022	0.0011	0.0022	0.0025	-0.2645	-0.0221	-0.451702
548	ATF1	0.0022	0.0011	0.0022	0.0027	-0.2944	-0.0247	-0.458716
549	ZBTB10	0.0022	0.0011	0.0022	0.0026	-0.2934	-0.0246	-0.470556
550	GATAD2B	0.0022	0.0011	0.0021	0.0024	-0.2695	-0.0224	-0.485784
551	ARNT	0.0022	0.0011	0.0022	0.0028	-0.346	-0.0291	-0.50219
552	SUZ12	0.0022	0.0011	0.0021	0.0027	-0.3223	-0.027	-0.505158
553	TFIIIC	0.0022	0.0011	0.0021	0.0029	-0.3874	-0.0327	-0.55138
554	GLIS2	0.0022	0.0011	0.0021	0.003	-0.4262	-0.0361	-0.58145
555	ZNF596	0.0021	0.0011	0.0021	0.0023	-0.0718	-0.0059	-0.301001
556	NFKB1	0.0021	0.0011	0.0021	0.0022	-0.137	-0.0113	-0.384367
557	ZSCAN29	0.0021	0.0011	0.0021	0.0022	-0.195	-0.0161	-0.446907
558	E2F3	0.0021	0.0011	0.0021	0.0022	-0.2066	-0.017	-0.459013
559	ZNF341	0.0021	0.0011	0.0021	0.0022	-0.2264	-0.0187	-0.480775
560	MTF2	0.0021	0.0011	0.0021	0.0023	-0.2459	-0.0204	-0.489345
561	RBAK	0.0024	0.001	0.002	0.0047	0.6311	0.0498	0.753094
562	FOXF2	0.0023	0.001	0.002	0.004	0.4767	0.0379	0.484964
563	ZNF700	0.0022	0.001	0.002	0.0036	0.3676	0.0292	0.301104
564	ZNF736	0.0022	0.001	0.002	0.0035	0.3443	0.0274	0.263805
565	WDHD1	0.0021	0.001	0.002	0.0033	0.2709	0.0216	0.144143
566	ZNF778	0.0021	0.001	0.0021	0.0029	0.1467	0.0118	-0.0222895
567	MAFF	0.0021	0.001	0.0021	0.0026	0.0601	0.0049	-0.152983
568	ZNF280A	0.0021	0.001	0.002	0.0024	-0.0181	-0.0015	-0.279311
569	BCL6B	0.0021	0.001	0.0021	0.0024	-0.0485	-0.0039	-0.294895
570	ZHX2	0.0021	0.001	0.0021	0.0024	-0.0534	-0.0043	-0.300142
571	TAF7	0.0021	0.001	0.0021	0.0022	-0.1165	-0.0095	-0.394103
572	ZNF507	0.0021	0.001	0.0021	0.0022	-0.1244	-0.0102	-0.402931
573	STAT3	0.0021	0.001	0.0021	0.0024	-0.3093	-0.0257	-0.577564
574	TERF2	0.002	0.001	0.002	0.0028	0.1026	0.0082	-0.11525
575	PBX1-2-3	0.002	0.001	0.002	0.0025	0.0207	0.0017	-0.240801
576	STAT5A	0.002	0.001	0.0019	0.0025	0.003	0.0002	-0.276541
577	ZNF92	0.002	0.001	0.0019	0.0025	-0.0092	-0.0007	-0.288961
578	POU3F2	0.002	0.001	0.0019	0.0024	-0.0219	-0.0018	-0.316018
579	OVOL3	0.002	0.001	0.0019	0.0023	-0.0654	-0.0053	-0.375288
580	ZFP36	0.002	0.001	0.002	0.0023	-0.0923	-0.0075	-0.387699
581	BCL3	0.002	0.001	0.002	0.0021	-0.1451	-0.0118	-0.470234
582	PCBP2	0.002	0.001	0.002	0.0021	-0.1452	-0.0118	-0.470287
583	ZMYM3	0.002	0.001	0.002	0.0021	-0.1496	-0.0122	-0.475272
584	ADNP	0.002	0.001	0.002	0.0021	-0.1651	-0.0135	-0.492101
585	MLLT3	0.002	0.001	0.002	0.0021	-0.1901	-0.0155	-0.518595
586	HES1	0.002	0.001	0.002	0.002	-0.1943	-0.0159	-0.53651
587	ZBTB33	0.002	0.001	0.002	0.002	-0.1988	-0.0163	-0.541547
588	SCRT1	0.002	0.001	0.002	0.002	-0.2215	-0.0181	-0.565497
589	NFYA	0.002	0.001	0.002	0.002	-0.2548	-0.0209	-0.6017
590	RELA	0.002	0.001	0.002	0.0022	-0.2782	-0.023	-0.601959
591	ZFP91	0.002	0.001	0.002	0.0021	-0.2875	-0.0237	-0.624554
592	ZNF513	0.002	0.001	0.002	0.002	-0.2807	-0.023	-0.629336
593	ZNF777	0.002	0.001	0.002	0.0022	-0.3047	-0.0251	-0.629909
594	NBN	0.002	0.001	0.002	0.0026	-0.4587	-0.0384	-0.747549
595	KDM4B	0.0019	0.001	0.0019	0.0021	-0.1582	-0.0128	-0.516502
596	CEBPB	0.0019	0.001	0.0019	0.0021	-0.1698	-0.0138	-0.529278
597	RCOR1	0.0019	0.001	0.0019	0.0021	-0.1843	-0.0149	-0.544243
598	GFI1B	0.0019	0.001	0.0019	0.0021	-0.1878	-0.0153	-0.548757
599	GATAD1	0.0019	0.001	0.0019	0.002	-0.2321	-0.0189	-0.609115
600	TFDP1	0.0019	0.001	0.0019	0.002	-0.2341	-0.0191	-0.611503
601	KLF10	0.0019	0.001	0.0019	0.002	-0.3158	-0.0259	-0.699858
602	SMAD1-5-8	0.0045	0.0009	0.0019	0.0209	2.1313	0.1649	4.71472
603	ZBTB18	0.0029	0.0009	0.0017	0.0086	1.2443	0.0962	1.89314
604	ZNF331	0.0022	0.0009	0.0019	0.0038	0.4192	0.033	0.330705
605	ZNF23	0.0021	0.0009	0.0017	0.0042	0.5373	0.0419	0.455203
606	ZNF675	0.0021	0.0009	0.0017	0.0041	0.5104	0.0399	0.414679
607	ZNF165	0.0021	0.0009	0.0018	0.0037	0.3865	0.0304	0.250416
608	POU2AF1	0.002	0.0009	0.0019	0.003	0.1823	0.0145	-0.0541791
609	ZNF764	0.002	0.0009	0.0019	0.0029	0.1395	0.0111	-0.112411
610	TCF25	0.002	0.0009	0.0018	0.0028	0.1102	0.0088	-0.172621
611	SREBP2	0.002	0.0009	0.0019	0.0025	-0.5071	-0.0424	-0.861689
612	MCM5	0.0019	0.0009	0.0018	0.0026	0.0572	0.0045	-0.271549
613	ZNF740	0.0019	0.0009	0.0018	0.0026	0.0551	0.0044	-0.273319
614	ZNF534	0.0019	0.0009	0.0019	0.0025	0.0104	0.0008	-0.317468
615	ZNF605	0.0019	0.0009	0.0018	0.0025	0.0008	0.0001	-0.343604
616	ZNF273	0.0019	0.0009	0.0019	0.0024	-0.0292	-0.0023	-0.372014
617	ZIM3	0.0019	0.0009	0.0018	0.0024	-0.0456	-0.0036	-0.405732
618	ZNF573	0.0019	0.0009	0.0019	0.0023	-0.0574	-0.0046	-0.415229
619	YAP1	0.0019	0.0009	0.0019	0.0022	-0.1438	-0.0116	-0.520419
620	ETV6	0.0019	0.0009	0.0019	0.0019	-0.2559	-0.0208	-0.679881
621	KLF1	0.0019	0.0009	0.0019	0.0019	-0.2699	-0.022	-0.695254
622	HCFC1R1	0.0019	0.0009	0.0019	0.002	-0.331	-0.0271	-0.748394
623	ZNF610	0.0019	0.0009	0.0019	0.002	-0.3408	-0.0279	-0.758887
624	SREBF2	0.0019	0.0009	0.0019	0.0022	-0.4117	-0.034	-0.810827
625	ZMIZ1	0.0019	0.0009	0.0019	0.0021	-0.411	-0.0339	-0.822824
626	CREB3L1	0.0019	0.0009	0.0018	0.0024	-0.5492	-0.0457	-0.951591
627	ZNF768	0.0018	0.0009	0.0017	0.0027	0.0844	0.0067	-0.262234
628	NFKB2	0.0018	0.0009	0.0018	0.0024	-0.0226	-0.0018	-0.397914
629	ZSCAN16	0.0018	0.0009	0.0018	0.0022	-0.1317	-0.0106	-0.540088
630	CARM1	0.0018	0.0009	0.0017	0.0022	-0.1231	-0.0098	-0.546641
631	ZNF766	0.0018	0.0009	0.0017	0.0022	-0.1332	-0.0106	-0.557291
632	ZNF697	0.0018	0.0009	0.0018	0.002	-0.2259	-0.0182	-0.666418
633	ZFP57	0.0018	0.0009	0.0017	0.0019	-0.2763	-0.0222	-0.749069
634	CCNT2	0.0018	0.0009	0.0018	0.0018	-0.3232	-0.0262	-0.797052
635	SRSF1	0.0018	0.0009	0.0018	0.0019	-0.3695	-0.0301	-0.8344
636	NRF1	0.0018	0.0009	0.0018	0.0019	-0.3728	-0.0304	-0.838139
637	RUNX2	0.0018	0.0009	0.0018	0.002	-0.386	-0.0316	-0.840059
638	KDM5B	0.0018	0.0009	0.0018	0.0019	-0.3771	-0.0308	-0.843071
639	WDR5	0.0018	0.0009	0.0018	0.002	-0.4308	-0.0352	-0.887644
640	NFATC3	0.0018	0.0009	0.0018	0.002	-0.4415	-0.0362	-0.89995
641	NR2C2	0.0018	0.0009	0.0018	0.0021	-0.4747	-0.0391	-0.923736
642	MYCN	0.0018	0.0009	0.0018	0.0022	-0.5068	-0.0418	-0.945606
643	MAF	0.0018	0.0009	0.0017	0.0021	-0.5033	-0.0413	-0.969875
644	NFATC2	0.0018	0.0009	0.0017	0.0021	-0.5286	-0.0435	-0.997867
645	MNT	0.0018	0.0009	0.0017	0.0022	-0.5602	-0.0463	-1.02015
646	ZNF532	0.0018	0.0009	0.0017	0.0023	-0.5884	-0.0488	-1.03863
647	ZNF785	0.0017	0.0009	0.0017	0.002	-0.2144	-0.0171	-0.68573
648	TBL1XR1	0.0017	0.0009	0.0017	0.002	-0.2384	-0.0191	-0.711701
649	ZNF528	0.0017	0.0009	0.0017	0.0019	-0.2656	-0.0213	-0.753723
650	ZNF19	0.0017	0.0009	0.0017	0.0018	-0.3418	-0.0275	-0.84821
651	TRIM25	0.0017	0.0009	0.0017	0.0018	-0.3609	-0.0292	-0.869605
652	ARID5B	0.0017	0.0009	0.0017	0.0017	-0.3811	-0.0309	-0.904611
653	JMJD1C	0.0017	0.0009	0.0017	0.0018	-0.4065	-0.0329	-0.91828
654	ZNF213	0.0017	0.0009	0.0017	0.0018	-0.4113	-0.0333	-0.923474
655	SKI	0.0017	0.0009	0.0017	0.0018	-0.4279	-0.0347	-0.94155
656	SP2	0.0017	0.0009	0.0017	0.002	-0.5307	-0.0435	-1.02829
657	E4F1	0.0017	0.0009	0.0017	0.0021	-0.5442	-0.0447	-1.03037
658	PPARA	0.0022	0.0008	0.0016	0.0051	0.7261	0.0559	0.732531
659	ZNF429	0.0021	0.0008	0.0016	0.0041	0.5026	0.039	0.355609
660	GLI2	0.0019	0.0008	0.0015	0.0038	0.4194	0.0323	0.179041
661	MBD4	0.0019	0.0008	0.0016	0.0034	0.308	0.0239	0.0286957
662	ZNF584	0.0018	0.0008	0.0015	0.0032	0.2631	0.0204	-0.0770473
663	ZNF674	0.0018	0.0008	0.0016	0.003	0.1909	0.0149	-0.161363
664	GATAD2A	0.0018	0.0008	0.0016	0.0029	0.1585	0.0124	-0.208118
665	KAT2B	0.0018	0.0008	0.0016	0.0028	0.1162	0.0091	-0.265418
666	ZNF283	0.0018	0.0008	0.0017	0.0024	-0.0313	-0.0025	-0.456114
667	ZFY	0.0018	0.0008	0.0017	0.0025	-0.6948	-0.058	-1.16247
668	ZNF395	0.0017	0.0008	0.0015	0.0029	0.1541	0.012	-0.245809
669	ZNF626	0.0017	0.0008	0.0015	0.0027	0.0787	0.0061	-0.350901
670	PHB2	0.0017	0.0008	0.0017	0.0021	-0.1808	-0.0144	-0.66954
671	SFPQ	0.0017	0.0008	0.0017	0.0019	-0.2784	-0.0223	-0.799661
672	ZNF300	0.0017	0.0008	0.0017	0.0017	-0.3588	-0.0289	-0.912064
673	TBX21	0.0017	0.0008	0.0017	0.0017	-0.4378	-0.0354	-0.996994
674	SRSF7	0.0017	0.0008	0.0017	0.0018	-0.4631	-0.0375	-1.01128
675	ZEB1	0.0017	0.0008	0.0017	0.0019	-0.5008	-0.0408	-1.0401
676	HOXC6	0.0017	0.0008	0.0017	0.002	-0.5518	-0.0452	-1.08327
677	ASH2L	0.0017	0.0008	0.0017	0.0023	-0.6201	-0.0513	-1.12081
678	ZBTB26	0.0017	0.0008	0.0016	0.0021	-0.6325	-0.052	-1.17448
679	HNRNPLL	0.0017	0.0008	0.0016	0.0023	-0.6883	-0.0571	-1.21181
680	THAP1	0.0016	0.0008	0.0015	0.0024	-0.0541	-0.0042	-0.544858
681	ZNF140	0.0016	0.0008	0.0016	0.002	-0.209	-0.0165	-0.744121
682	TET2	0.0016	0.0008	0.0016	0.002	-0.2225	-0.0176	-0.758562
683	SALL2	0.0016	0.0008	0.0016	0.0018	-0.3276	-0.0262	-0.897302
684	SIX5	0.0016	0.0008	0.0016	0.0018	-0.3402	-0.0271	-0.909931
685	AATF	0.0016	0.0008	0.0015	0.0018	-0.3492	-0.0278	-0.935754
686	ZNF577	0.0016	0.0008	0.0016	0.0017	-0.3979	-0.0319	-0.985349
687	CEBPA	0.0016	0.0008	0.0016	0.0016	-0.4089	-0.0328	-1.01018
688	HMGN3	0.0016	0.0008	0.0016	0.0016	-0.412	-0.0332	-1.01448
689	SP4	0.0016	0.0008	0.0016	0.0017	-0.4637	-0.0375	-1.05734
690	NR2C1	0.0016	0.0008	0.0016	0.0018	-0.4843	-0.0392	-1.06648
691	KLF7	0.0016	0.0008	0.0016	0.0017	-0.4845	-0.0392	-1.07962
692	BHLHE40	0.0016	0.0008	0.0016	0.0018	-0.4979	-0.0404	-1.08165
693	CDK9	0.0016	0.0008	0.0016	0.0018	-0.509	-0.0412	-1.09282
694	XBP1	0.0016	0.0008	0.0016	0.0018	-0.5175	-0.042	-1.10263
695	ZNF76	0.0016	0.0008	0.0016	0.0018	-0.5266	-0.0427	-1.11209
696	MEF2D	0.0016	0.0008	0.0016	0.0017	-0.5297	-0.0428	-1.12742
697	RB1	0.0016	0.0008	0.0016	0.0018	-0.5409	-0.0439	-1.12762
698	MYB	0.0016	0.0008	0.0016	0.0018	-0.5529	-0.045	-1.14128
699	HNRNPC	0.0016	0.0008	0.0016	0.0018	-0.5962	-0.0484	-1.18673
700	MAZ	0.0016	0.0008	0.0016	0.0018	-0.5967	-0.0485	-1.18767
701	EZH2	0.0016	0.0008	0.0016	0.002	-0.6298	-0.0517	-1.20038
702	ZNF664	0.0015	0.0008	0.0015	0.0015	-0.4783	-0.0382	-1.12845
703	ZNF623	0.0015	0.0008	0.0015	0.0016	-0.5064	-0.0407	-1.14688
704	CREM	0.0015	0.0008	0.0015	0.0017	-0.5408	-0.0436	-1.1713
705	KDM1A	0.0015	0.0008	0.0015	0.0015	-0.5231	-0.0419	-1.1767
706	ELF4	0.0015	0.0008	0.0015	0.0016	-0.5576	-0.0449	-1.20184
707	FLI1	0.0015	0.0008	0.0015	0.0016	-0.5607	-0.0451	-1.2048
708	E2F8	0.0015	0.0008	0.0015	0.0018	-0.6108	-0.0495	-1.23446
709	RBPJ	0.0015	0.0008	0.0015	0.0017	-0.5999	-0.0485	-1.23508
710	ZNF114	0.0023	0.0007	0.0014	0.0068	1.013	0.0769	1.196
711	SMAD1-5	0.0023	0.0007	0.0015	0.0064	0.9514	0.0727	1.09988
712	ZFP42	0.0019	0.0007	0.0014	0.0041	0.4931	0.0378	0.244642
713	ZNF816	0.0018	0.0007	0.0013	0.0044	0.58	0.044	0.338091
714	ZSCAN18	0.0018	0.0007	0.0014	0.0037	0.3894	0.0298	0.0683014
715	E2F5	0.0017	0.0007	0.0015	0.0031	0.2261	0.0175	-0.177714
716	SNRNP70	0.0016	0.0007	0.0015	0.0024	-0.0154	-0.0012	-0.537023
717	CDK6	0.0015	0.0007	0.0014	0.0022	-0.14	-0.0109	-0.72605
718	ASH1L	0.0015	0.0007	0.0014	0.0021	-0.1682	-0.0131	-0.768595
719	ZNF490	0.0015	0.0007	0.0014	0.0019	-0.2565	-0.0201	-0.887814
720	PRDM1	0.0015	0.0007	0.0015	0.0019	-0.2906	-0.0229	-0.908017
721	ZBTB16	0.0015	0.0007	0.0015	0.0017	-0.3805	-0.0301	-1.02941
722	POU3F1	0.0015	0.0007	0.0014	0.0017	-0.3789	-0.0298	-1.04298
723	RXR	0.0015	0.0007	0.0015	0.0016	-0.4124	-0.0327	-1.07658
724	PRDM15	0.0015	0.0007	0.0015	0.0016	-0.4182	-0.0331	-1.08229
725	PTBP1	0.0015	0.0007	0.0015	0.0015	-0.4865	-0.0388	-1.1693
726	CRX	0.0015	0.0007	0.0015	0.0015	-0.5314	-0.0425	-1.2176
727	MYOCD	0.0015	0.0007	0.0015	0.0016	-0.5518	-0.0443	-1.22732
728	IRF2	0.0015	0.0007	0.0015	0.0015	-0.547	-0.0438	-1.23449
729	PAF1	0.0015	0.0007	0.0015	0.0016	-0.6152	-0.0496	-1.29603
730	TRIM24	0.0015	0.0007	0.0015	0.0019	-0.7089	-0.0578	-1.36095
731	KLF9	0.0015	0.0007	0.0014	0.0017	-0.6784	-0.0548	-1.36736
732	IFNA1	0.0015	0.0007	0.0014	0.0017	-0.686	-0.0554	-1.37536
733	PHIP	0.0015	0.0007	0.0014	0.002	-0.8114	-0.0664	-1.47565
734	STAT2	0.0014	0.0007	0.0014	0.0019	-0.2778	-0.0216	-0.925307
735	CDC5L	0.0014	0.0007	0.0013	0.0018	-0.3001	-0.0234	-0.978501
736	PSIP1	0.0014	0.0007	0.0014	0.0018	-0.3425	-0.0269	-1.00774
737	CDK8	0.0014	0.0007	0.0014	0.0016	-0.4425	-0.035	-1.14046
738	ERG	0.0014	0.0007	0.0014	0.0015	-0.5439	-0.0434	-1.26289
739	NFAT5	0.0014	0.0007	0.0014	0.0014	-0.5467	-0.0433	-1.27672
740	BCLAF1	0.0014	0.0007	0.0014	0.0014	-0.5675	-0.0451	-1.29967
741	SFMBT1	0.0014	0.0007	0.0014	0.0014	-0.5948	-0.0473	-1.32871
742	SIRT6	0.0014	0.0007	0.0013	0.0014	-0.5829	-0.0461	-1.33085
743	ZNF34	0.0014	0.0007	0.0014	0.0015	-0.6192	-0.0495	-1.3432
744	ZNF639	0.0014	0.0007	0.0014	0.0016	-0.6355	-0.051	-1.34875
745	TAF15	0.0014	0.0007	0.0014	0.0014	-0.623	-0.0496	-1.35889
746	ZNF282	0.0014	0.0007	0.0014	0.0016	-0.6692	-0.0537	-1.38449
747	SETDB1	0.0014	0.0007	0.0014	0.0017	-0.7535	-0.0609	-1.46386
748	RNF2	0.0014	0.0007	0.0013	0.0016	-0.7614	-0.0612	-1.49946
749	RBFOX2	0.0014	0.0007	0.0013	0.0017	-0.7911	-0.0638	-1.5194
750	INO80	0.0014	0.0007	0.0013	0.002	-0.9204	-0.0753	-1.62508
751	CBX1	0.0013	0.0007	0.0013	0.0014	-0.5406	-0.0427	-1.30221
752	MBD3	0.0013	0.0007	0.0013	0.0014	-0.5581	-0.0439	-1.31941
753	EVI1	0.0013	0.0007	0.0013	0.0014	-0.5915	-0.0467	-1.35567
754	ZNF121	0.0013	0.0007	0.0013	0.0014	-0.596	-0.047	-1.36003
755	PAX5	0.0013	0.0007	0.0013	0.0014	-0.6865	-0.0547	-1.45903
756	NEUROD1	0.0013	0.0007	0.0013	0.0015	-0.7457	-0.0597	-1.5105
757	ZNF93	0.002	0.0006	0.0012	0.0059	0.8684	0.0651	0.809648
758	AHRR	0.0017	0.0006	0.0013	0.0037	0.4051	0.0307	0.0173111
759	HOXC5	0.0017	0.0006	0.0013	0.0036	0.3838	0.0291	-0.0175993
760	ZNF260	0.0016	0.0006	0.0012	0.0035	0.3531	0.0267	-0.0955003
761	ZNF397	0.0016	0.0006	0.0012	0.0034	0.3081	0.0233	-0.154884
762	ZNF83	0.0016	0.0006	0.0013	0.0031	0.2358	0.0179	-0.251616
763	ZNF548	0.0015	0.0006	0.0012	0.0031	0.2249	0.0171	-0.295391
764	PALB2	0.0015	0.0006	0.0012	0.0029	0.1533	0.0116	-0.395811
765	ZNF671	0.0015	0.0006	0.0012	0.0029	0.1464	0.0111	-0.402775
766	HINFP	0.0015	0.0006	0.0013	0.0026	0.0306	0.0023	-0.545071
767	GTF2A2	0.0014	0.0006	0.0012	0.0027	0.0939	0.0071	-0.499429
768	SNIP1	0.0014	0.0006	0.0012	0.0025	-0.0037	-0.0003	-0.626197
769	ZNF485	0.0014	0.0006	0.0013	0.0022	-0.1282	-0.0099	-0.77841
770	ZNF410	0.0013	0.0006	0.0012	0.002	-0.2067	-0.0159	-0.918501
771	ZBED2	0.0013	0.0006	0.0013	0.0019	-0.2492	-0.0192	-0.959487
772	ZKSCAN5	0.0013	0.0006	0.0011	0.002	-0.2401	-0.0183	-0.968492
773	ZNF597	0.0013	0.0006	0.0013	0.0019	-0.29	-0.0224	-1.0023
774	ETV2	0.0013	0.0006	0.0013	0.0016	-0.4135	-0.0322	-1.17175
775	ZNF22	0.0013	0.0006	0.0012	0.0016	-0.4103	-0.0318	-1.18381
776	SRF	0.0013	0.0006	0.0013	0.0016	-0.4451	-0.0347	-1.20505
777	ELK4	0.0013	0.0006	0.0013	0.0013	-0.6276	-0.0494	-1.43823
778	BRCA1	0.0013	0.0006	0.0013	0.0013	-0.6282	-0.0496	-1.43989
779	KDM6B	0.0013	0.0006	0.0013	0.0013	-0.6672	-0.0525	-1.47974
780	TCF12	0.0013	0.0006	0.0013	0.0014	-0.721	-0.0573	-1.52705
781	ZNF316	0.0013	0.0006	0.0013	0.0013	-0.7376	-0.0585	-1.55682
782	TBP	0.0013	0.0006	0.0013	0.0014	-0.7627	-0.0607	-1.57167
783	MEF2B	0.0013	0.0006	0.0013	0.0015	-0.7814	-0.0624	-1.57983
784	ZBTB40	0.0013	0.0006	0.0013	0.0016	-0.8191	-0.0657	-1.60865
785	MAX	0.0013	0.0006	0.0012	0.0015	-0.8569	-0.0685	-1.67666
786	DEAF1	0.0012	0.0006	0.0011	0.0019	-0.2484	-0.0189	-1.00618
787	ZNF479	0.0012	0.0006	0.0012	0.0017	-0.3963	-0.0304	-1.17035
788	ZNF519	0.0012	0.0006	0.0012	0.0014	-0.5464	-0.0425	-1.36914
789	ERF	0.0012	0.0006	0.0012	0.0013	-0.6117	-0.0475	-1.44988
790	ZNF205	0.0012	0.0006	0.0012	0.0012	-0.72	-0.0564	-1.57927
791	NFXL1	0.0012	0.0006	0.0012	0.0013	-0.7874	-0.0624	-1.64174
792	DNMT3B	0.0012	0.0006	0.0012	0.0014	-0.8053	-0.0641	-1.64947
793	ZNF524	0.0012	0.0006	0.0012	0.0013	-0.8203	-0.065	-1.67639
794	STAT5B	0.0012	0.0006	0.0012	0.0012	-0.8138	-0.0641	-1.67999
795	PHF20	0.0012	0.0006	0.0012	0.0012	-0.8148	-0.0641	-1.68051
796	BRD3	0.0012	0.0006	0.0012	0.0014	-0.8449	-0.0672	-1.69099
797	CBFB	0.0012	0.0006	0.0012	0.0014	-0.8586	-0.0682	-1.70486
798	HDAC6	0.0012	0.0006	0.0011	0.0013	-0.8944	-0.0708	-1.77048
799	TAF3	0.0012	0.0006	0.0012	0.0016	-0.9602	-0.0771	-1.79164
800	ZNF512	0.0012	0.0006	0.0011	0.0014	-0.9435	-0.075	-1.81131
801	MLLT1	0.0012	0.0006	0.0012	0.0015	-0.9798	-0.0784	-1.82365
802	ZNF8	0.0011	0.0006	0.0011	0.0014	-0.5448	-0.0418	-1.39632
803	SND1	0.0011	0.0006	0.0011	0.0013	-0.6219	-0.0479	-1.4906
804	HOXA9	0.0011	0.0006	0.0011	0.0013	-0.6268	-0.0485	-1.49719
805	LYL1	0.0011	0.0006	0.0011	0.0013	-0.6332	-0.049	-1.50389
806	CEBPD	0.0011	0.0006	0.0011	0.0013	-0.6458	-0.05	-1.51719
807	SIN3B	0.0011	0.0006	0.0011	0.0013	-0.6813	-0.053	-1.55589
808	GMEB2	0.0011	0.0006	0.0011	0.0012	-0.7386	-0.0575	-1.62908
809	NRL	0.0011	0.0006	0.0011	0.0011	-0.8172	-0.064	-1.72684
810	RORB	0.0011	0.0006	0.0011	0.0012	-0.8436	-0.0662	-1.74237
811	ZBTB11	0.0011	0.0006	0.0011	0.0012	-0.8544	-0.0673	-1.7554
812	SP1	0.0011	0.0006	0.0011	0.0012	-0.9053	-0.0713	-1.80886
813	SNAPC4	0.0017	0.0005	0.0011	0.0049	0.677	0.0505	0.383418
814	FOXJ2	0.0017	0.0005	0.001	0.0047	0.6359	0.0473	0.297963
815	ZNF16	0.0016	0.0005	0.001	0.004	0.4831	0.036	0.034695
816	ZSCAN31	0.0015	0.0005	0.0009	0.0046	0.6081	0.0448	0.204621
817	TRIP13	0.0015	0.0005	0.0009	0.0041	0.5067	0.0373	0.0360902
818	TCFL5	0.0015	0.0005	0.0011	0.0037	0.406	0.0304	-0.0821778
819	BRF2	0.0014	0.0005	0.001	0.0037	0.3927	0.0291	-0.130562
820	GTF3C5	0.0013	0.0005	0.0009	0.0032	0.266	0.0196	-0.358451
821	ILK	0.0012	0.0005	0.0009	0.0024	-0.0222	-0.0016	-0.771997
822	ZNF563	0.0012	0.0005	0.0009	0.0023	-0.0655	-0.0049	-0.82982
823	ZNF667	0.0012	0.0005	0.0009	0.0023	-0.0655	-0.0049	-0.82982
824	ZNF169	0.0012	0.0005	0.0009	0.0022	-0.1137	-0.0085	-0.892219
825	ZNF565	0.0012	0.0005	0.001	0.002	-0.2203	-0.0166	-1.01197
826	RLF	0.0012	0.0005	0.0011	0.0018	-0.3284	-0.0249	-1.13385
827	ZNF677	0.0011	0.0005	0.0009	0.0021	-0.1867	-0.0139	-0.995954
828	ZNF266	0.0011	0.0005	0.001	0.0018	-0.3005	-0.0225	-1.13586
829	ZNF223	0.0011	0.0005	0.001	0.0018	-0.3388	-0.0255	-1.17602
830	THRAP3	0.0011	0.0005	0.001	0.0017	-0.3589	-0.0272	-1.21098
831	ZNF224	0.0011	0.0005	0.0009	0.0017	-0.35	-0.0262	-1.21603
832	ZNF157	0.0011	0.0005	0.001	0.0016	-0.4386	-0.0333	-1.30662
833	ZNF182	0.0011	0.0005	0.0011	0.0015	-0.5133	-0.0393	-1.38257
834	RUNX1-RUNX1T1	0.0011	0.0005	0.0011	0.0013	-0.6402	-0.0491	-1.54076
835	ZNF468	0.0011	0.0005	0.001	0.0013	-0.6258	-0.0479	-1.5416
836	ZNF133	0.0011	0.0005	0.0011	0.0012	-0.7235	-0.0558	-1.64232
837	EGR1	0.0011	0.0005	0.0011	0.0011	-0.8641	-0.0675	-1.80739
838	DDX5	0.0011	0.0005	0.0011	0.0011	-0.8744	-0.0684	-1.81881
839	REST	0.0011	0.0005	0.0011	0.0011	-0.8834	-0.0691	-1.82822
840	TARDBP	0.0011	0.0005	0.0011	0.0012	-0.8973	-0.0705	-1.83185
841	KLF14	0.0011	0.0005	0.0011	0.0012	-0.9162	-0.0718	-1.85045
842	RPA2	0.0011	0.0005	0.0011	0.0012	-0.9171	-0.072	-1.85227
843	SUPT16H	0.0011	0.0005	0.0011	0.0013	-0.9468	-0.0747	-1.87288
844	FIP1L1	0.0011	0.0005	0.0011	0.0012	-0.9416	-0.0738	-1.87716
845	IRF5	0.001	0.0005	0.0009	0.0016	-0.4417	-0.0332	-1.34028
846	ZNF830	0.001	0.0005	0.0009	0.0016	-0.4494	-0.0338	-1.34833
847	RUVBL1	0.001	0.0005	0.001	0.0015	-0.5164	-0.0389	-1.41421
848	PAX8	0.001	0.0005	0.0009	0.0014	-0.5969	-0.0451	-1.52737
849	GLI4	0.001	0.0005	0.001	0.0013	-0.6226	-0.0473	-1.55219
850	KLF15	0.001	0.0005	0.0009	0.0013	-0.6517	-0.0493	-1.59724
851	BHLHE22	0.001	0.0005	0.001	0.0013	-0.6737	-0.0515	-1.60709
852	MAF1	0.001	0.0005	0.001	0.0013	-0.6785	-0.0519	-1.61229
853	ZNF585B	0.001	0.0005	0.001	0.0012	-0.6921	-0.0527	-1.6378
854	NCOR2	0.001	0.0005	0.001	0.0012	-0.7503	-0.0572	-1.69844
855	ELK1	0.001	0.0005	0.001	0.0011	-0.794	-0.0611	-1.76049
856	MECOM	0.001	0.0005	0.001	0.0011	-0.814	-0.0629	-1.78303
857	UBTF	0.001	0.0005	0.001	0.0011	-0.8281	-0.0639	-1.79711
858	CD74	0.001	0.0005	0.001	0.001	-0.895	-0.0694	-1.88204
859	STAT1	0.001	0.0005	0.001	0.0011	-0.9118	-0.0711	-1.8892
860	CBX4	0.001	0.0005	0.001	0.001	-0.9146	-0.0709	-1.90236
861	MYC	0.001	0.0005	0.001	0.001	-0.9253	-0.0719	-1.91466
862	T	0.001	0.0005	0.001	0.0011	-0.9366	-0.073	-1.91492
863	GTF2F1	0.001	0.0005	0.001	0.0011	-0.999	-0.0779	-1.98043
864	AFF4	0.001	0.0005	0.001	0.0011	-1.0311	-0.0806	-2.01533
865	BCL6	0.001	0.0005	0.001	0.0011	-1.0328	-0.0806	-2.01622
866	OGT	0.001	0.0005	0.001	0.0011	-1.0823	-0.0846	-2.06895
867	YY1	0.001	0.0005	0.001	0.0011	-1.0917	-0.0854	-2.07923
868	KAT7	0.001	0.0005	0.001	0.0012	-1.1577	-0.0912	-2.13963
869	NFATC1	0.001	0.0005	0.0009	0.0013	-1.1882	-0.0938	-2.17641
870	LMO2	0.0009	0.0005	0.0009	0.001	-0.8746	-0.067	-1.88798
871	NUP98-HOXA9	0.0009	0.0005	0.0009	0.001	-0.9507	-0.0729	-1.96736
872	HMGB1	0.0009	0.0005	0.0009	0.0009	-0.9801	-0.0756	-2.01389
873	PCBP1	0.0009	0.0005	0.0009	0.001	-1.0072	-0.0779	-2.03046
874	TOP1	0.0009	0.0005	0.0009	0.001	-1.0275	-0.0794	-2.05114
875	E2F4	0.0009	0.0005	0.0009	0.001	-1.0506	-0.0814	-2.07664
876	RUNX1T1	0.0009	0.0005	0.0009	0.001	-1.0805	-0.0839	-2.10906
877	AGO1	0.0009	0.0005	0.0009	0.0011	-1.1491	-0.0897	-2.17081
878	ZNF587	0.0016	0.0004	0.0007	0.0065	0.9588	0.0691	0.749669
879	ZNF37A	0.0013	0.0004	0.0007	0.0044	0.5615	0.0406	0.0280522
880	ZNF333	0.0013	0.0004	0.0007	0.0041	0.506	0.0366	-0.0669186
881	ZNF611	0.0013	0.0004	0.0008	0.0036	0.3819	0.0278	-0.239627
882	ZNF354B	0.0013	0.0004	0.0009	0.0032	0.2577	0.0189	-0.400023
883	HEY1	0.0012	0.0004	0.0007	0.0038	0.4238	0.0307	-0.204891
884	ZNF586	0.0012	0.0004	0.0007	0.0037	0.397	0.0287	-0.245362
885	NR1H3	0.0012	0.0004	0.0008	0.0032	0.2463	0.0179	-0.445401
886	ZNF329	0.0012	0.0004	0.0008	0.0031	0.2261	0.0165	-0.478395
887	ZNF808	0.0011	0.0004	0.0007	0.0032	0.2564	0.0186	-0.468128
888	ZNF487	0.0011	0.0004	0.0008	0.0027	0.0911	0.0067	-0.683185
889	ZNF488	0.001	0.0004	0.0007	0.0024	-0.0471	-0.0034	-0.895045
890	ARID3B	0.001	0.0004	0.0007	0.0023	-0.0571	-0.0042	-0.918678
891	ZNF136	0.001	0.0004	0.0008	0.002	-0.1988	-0.0147	-1.08593
892	ZNF506	0.001	0.0004	0.0009	0.0017	-0.3616	-0.0269	-1.27562
893	SNAPC1	0.0009	0.0004	0.0008	0.0015	-0.5132	-0.0382	-1.4895
894	ZNF343	0.0009	0.0004	0.0008	0.0015	-0.5329	-0.0392	-1.50652
895	ZKSCAN2	0.0009	0.0004	0.0009	0.0014	-0.5909	-0.0442	-1.56702
896	ZNF436	0.0009	0.0004	0.0008	0.0014	-0.5975	-0.0441	-1.58622
897	ARHGAP35	0.0009	0.0004	0.0009	0.0013	-0.6538	-0.0492	-1.6465
898	ZNF26	0.0009	0.0004	0.0009	0.0012	-0.6986	-0.0527	-1.70644
899	CBX5	0.0009	0.0004	0.0009	0.0011	-0.8124	-0.0614	-1.83737
900	DR1	0.0009	0.0004	0.0009	0.001	-0.8909	-0.0674	-1.93172
901	MBD2	0.0009	0.0004	0.0009	0.0009	-0.9756	-0.0745	-2.03669
902	SRSF3	0.0009	0.0004	0.0009	0.0009	-1.0603	-0.0817	-2.1293
903	ELF1	0.0009	0.0004	0.0009	0.001	-1.1222	-0.087	-2.1842
904	CXXC4	0.0009	0.0004	0.0009	0.001	-1.1371	-0.0881	-2.19937
905	CREB1	0.0009	0.0004	0.0008	0.0009	-1.1485	-0.0884	-2.2368
906	AFF1	0.0009	0.0004	0.0009	0.0011	-1.236	-0.0962	-2.29241
907	BRD2	0.0009	0.0004	0.0009	0.0014	-1.3173	-0.1045	-2.35151
908	ARID2	0.0009	0.0004	0.0008	0.0012	-1.3356	-0.1047	-2.40492
909	KLF12	0.0008	0.0004	0.0008	0.001	-0.9297	-0.0699	-2.0015
910	ETV1	0.0008	0.0004	0.0008	0.001	-0.9358	-0.0705	-2.00871
911	SAFB	0.0008	0.0004	0.0008	0.001	-0.9519	-0.0712	-2.02183
912	RBM14	0.0008	0.0004	0.0008	0.0009	-1.004	-0.0754	-2.0903
913	ZBTB1	0.0008	0.0004	0.0008	0.0009	-1.0197	-0.0773	-2.11125
914	DDX21	0.0008	0.0004	0.0008	0.0009	-1.0516	-0.0793	-2.14136
915	RBM25	0.0008	0.0004	0.0008	0.0009	-1.0496	-0.0796	-2.14232
916	MPHOSPH8	0.0008	0.0004	0.0008	0.0008	-1.0958	-0.0837	-2.20703
917	CHD2	0.0008	0.0004	0.0008	0.0009	-1.1339	-0.0869	-2.23539
918	CREBBP	0.0008	0.0004	0.0008	0.0008	-1.1263	-0.0861	-2.23909
919	DUX4	0.0008	0.0004	0.0008	0.0008	-1.1389	-0.0864	-2.24769
920	GABPA	0.0008	0.0004	0.0008	0.0008	-1.1715	-0.0894	-2.28487
921	CDK7	0.0008	0.0004	0.0008	0.0009	-1.1991	-0.0925	-2.30707
922	MORC2	0.0008	0.0004	0.0008	0.0008	-1.2412	-0.0949	-2.35822
923	INTS13	0.0008	0.0004	0.0008	0.0009	-1.293	-0.0994	-2.40247
924	KDM4A	0.0008	0.0004	0.0008	0.0011	-1.3477	-0.105	-2.44258
925	MYC-DAXX	0.0008	0.0004	0.0008	0.001	-1.3498	-0.1049	-2.45605
926	ZBTB7A	0.0008	0.0004	0.0007	0.0009	-1.3623	-0.1048	-2.49137
927	ZC3H11A	0.0007	0.0004	0.0007	0.0009	-0.9614	-0.0713	-2.07321
928	SPIB	0.0007	0.0004	0.0007	0.0008	-1.196	-0.0898	-2.33308
929	CSNK2A1	0.0007	0.0004	0.0007	0.0008	-1.2516	-0.095	-2.39704
930	HDAC2	0.0007	0.0004	0.0007	0.0007	-1.2791	-0.0969	-2.43721
931	NELFCD	0.0007	0.0004	0.0007	0.001	-1.4953	-0.1155	-2.63598
932	ZNF784	0.0016	0.0003	0.0007	0.0074	1.0864	0.078	0.960902
933	ZNF492	0.0012	0.0003	0.0005	0.0057	0.8325	0.0584	0.377021
934	ZNF483	0.0011	0.0003	0.0005	0.0048	0.6548	0.0461	0.0679482
935	HOMEZ	0.0011	0.0003	0.0006	0.0034	0.3244	0.0231	-0.425252
936	TEAD2	0.0011	0.0003	0.0007	0.0032	0.2676	0.0193	-0.490108
937	ZNF701	0.0011	0.0003	0.0007	0.0028	0.1193	0.0086	-0.691605
938	ZNF85	0.001	0.0003	0.0005	0.0033	0.2757	0.0195	-0.520619
939	MCM2	0.001	0.0003	0.0006	0.0031	0.2364	0.0169	-0.56827
940	COBLL1	0.001	0.0003	0.0007	0.0027	0.0782	0.0056	-0.762553
941	ATM	0.0009	0.0003	0.0007	0.002	-0.2008	-0.0145	-1.15087
942	NCOA4	0.0009	0.0003	0.0007	0.002	-0.239	-0.0173	-1.18964
943	ZNF662	0.0008	0.0003	0.0005	0.0022	-0.1174	-0.0083	-1.08871
944	YBX3	0.0008	0.0003	0.0006	0.0018	-0.3116	-0.0225	-1.32128
945	ZNF433	0.0008	0.0003	0.0006	0.0018	-0.3442	-0.0248	-1.35376
946	ZNF645	0.0008	0.0003	0.0007	0.0016	-0.4568	-0.0333	-1.47934
947	ZNF707	0.0008	0.0003	0.0006	0.0016	-0.4522	-0.0328	-1.48999
948	ZNF322	0.0007	0.0003	0.0005	0.0017	-0.3847	-0.0274	-1.43813
949	HEXIM1-CDK9	0.0007	0.0003	0.0006	0.0014	-0.5707	-0.0411	-1.65002
950	ZNF141	0.0007	0.0003	0.0005	0.0013	-0.6436	-0.0461	-1.75115
951	ASXL1	0.0007	0.0003	0.0007	0.0011	-0.7759	-0.057	-1.88671
952	ZNF256	0.0007	0.0003	0.0007	0.0011	-0.8192	-0.0603	-1.9315
953	ZNF791	0.0007	0.0003	0.0007	0.0011	-0.8363	-0.0615	-1.9485
954	ZNF445	0.0007	0.0003	0.0006	0.0009	-1.0657	-0.0784	-2.22436
955	HNRNPK	0.0007	0.0003	0.0007	0.0007	-1.3099	-0.0984	-2.49592
956	BCL11B	0.0007	0.0003	0.0007	0.0007	-1.3444	-0.1017	-2.5361
957	YBX1	0.0007	0.0003	0.0007	0.0007	-1.418	-0.1072	-2.6115
958	KMT2B	0.0007	0.0003	0.0007	0.0009	-1.5224	-0.1168	-2.70444
959	FOSB	0.0006	0.0003	0.0005	0.0013	-0.6859	-0.0488	-1.80768
960	LIN9	0.0006	0.0003	0.0006	0.0011	-0.8055	-0.0581	-1.94228
961	ZNF75A	0.0006	0.0003	0.0005	0.001	-0.8615	-0.0619	-2.02652
962	IRF3	0.0006	0.0003	0.0006	0.001	-0.892	-0.0643	-2.04216
963	THAP11	0.0006	0.0003	0.0006	0.0008	-1.0837	-0.0789	-2.26645
964	EWSR1	0.0006	0.0003	0.0006	0.0008	-1.0825	-0.079	-2.2665
965	NSD2	0.0006	0.0003	0.0005	0.0008	-1.1379	-0.0825	-2.33538
966	SPI1	0.0006	0.0003	0.0006	0.0007	-1.2915	-0.0952	-2.49754
967	ETS1	0.0006	0.0003	0.0006	0.0007	-1.4861	-0.1124	-2.71472
968	MED1	0.0006	0.0003	0.0006	0.0008	-1.5172	-0.1152	-2.73673
969	KDM5A	0.0006	0.0003	0.0006	0.0006	-1.5086	-0.113	-2.74355
970	RUNX1	0.0006	0.0003	0.0006	0.0007	-1.5341	-0.1153	-2.75928
971	RBBP5	0.0006	0.0003	0.0006	0.0008	-1.6283	-0.124	-2.85388
972	GMEB1	0.0006	0.0003	0.0006	0.0007	-1.6615	-0.1254	-2.89368
973	HDAC1	0.0006	0.0003	0.0006	0.0007	-1.6851	-0.1275	-2.92011
974	KDM4C	0.0006	0.0003	0.0005	0.0007	-1.6829	-0.1263	-2.92733
975	PHF8	0.0006	0.0003	0.0005	0.0008	-1.8019	-0.1367	-3.04631
976	ZSCAN5A	0.0005	0.0003	0.0005	0.0006	-1.4443	-0.1056	-2.69298
977	PML	0.0005	0.0003	0.0005	0.0006	-1.5134	-0.1121	-2.77273
978	NONO	0.0005	0.0003	0.0005	0.0006	-1.7021	-0.1267	-2.96938
979	BRD1	0.0005	0.0003	0.0005	0.0006	-1.7051	-0.1268	-2.97162
980	INTS11	0.0005	0.0003	0.0005	0.0006	-1.7511	-0.131	-3.02386
981	ZFX	0.0005	0.0003	0.0005	0.0008	-1.8326	-0.139	-3.09409
982	DLX4	0.0015	0.0002	0.0004	0.0124	1.608	0.1101	2.00276
983	TERT	0.0013	0.0002	0.0005	0.0069	1.0232	0.0713	0.703489
984	SIX4	0.0012	0.0002	0.0004	0.0059	0.8719	0.0607	0.390178
985	ESRRB	0.0012	0.0002	0.0005	0.0051	0.7267	0.051	0.161289
986	ZNF860	0.0011	0.0002	0.0004	0.0063	0.9293	0.0638	0.476853
987	ZKSCAN3	0.0011	0.0002	0.0004	0.0057	0.8242	0.0574	0.30073
988	ZNF284	0.001	0.0002	0.0003	0.006	0.8762	0.0594	0.347749
989	ZNF696	0.001	0.0002	0.0005	0.0043	0.5489	0.0384	-0.153101
990	ZNF77	0.001	0.0002	0.0005	0.0042	0.5215	0.0366	-0.192544
991	TAF2	0.0009	0.0002	0.0004	0.0037	0.4077	0.0284	-0.404964
992	ZNF416	0.0009	0.0002	0.0004	0.0035	0.356	0.0247	-0.4829
993	ZNF765	0.0009	0.0002	0.0005	0.0029	0.1656	0.0116	-0.732172
994	ZNF780A	0.0009	0.0002	0.0005	0.0029	0.14	0.0098	-0.757639
995	HEY2	0.0008	0.0002	0.0003	0.004	0.4679	0.0318	-0.344265
996	ZNF613	0.0008	0.0002	0.0003	0.0036	0.365	0.0249	-0.496521
997	ICE1	0.0008	0.0002	0.0004	0.0031	0.2181	0.015	-0.688536
998	ZNF616	0.0008	0.0002	0.0004	0.0027	0.0997	0.007	-0.85628
999	RFX2	0.0008	0.0002	0.0005	0.0026	0.0606	0.0043	-0.891463
1000	NME2	0.0008	0.0002	0.0004	0.0024	-0.0491	-0.0034	-1.04299
1001	ZNF84	0.0008	0.0002	0.0005	0.0023	-0.0862	-0.0061	-1.07713
1002	ZNF354A	0.0007	0.0002	0.0003	0.0031	0.217	0.0148	-0.72316
1003	ZNF285	0.0007	0.0002	0.0004	0.0025	0.016	0.0011	-0.982003
1004	ZNF197	0.0007	0.0002	0.0004	0.0021	-0.1617	-0.0113	-1.21028
1005	FOXS1	0.0007	0.0002	0.0004	0.002	-0.1946	-0.0135	-1.25529
1006	ZNF404	0.0006	0.0002	0.0003	0.0023	-0.0672	-0.0046	-1.12254
1007	ZNF557	0.0006	0.0002	0.0004	0.002	-0.2336	-0.0161	-1.30942
1008	ZNF714	0.0006	0.0002	0.0003	0.0018	-0.2971	-0.0203	-1.4133
1009	ZNF560	0.0006	0.0002	0.0004	0.0018	-0.3458	-0.0239	-1.44651
1010	ZNF544	0.0006	0.0002	0.0004	0.0018	-0.3498	-0.0241	-1.44994
1011	ZNF716	0.0006	0.0002	0.0004	0.0017	-0.358	-0.0247	-1.47129
1012	MLXIP	0.0006	0.0002	0.0004	0.0017	-0.4077	-0.0285	-1.52278
1013	CIITA	0.0006	0.0002	0.0003	0.0017	-0.396	-0.0272	-1.52436
1014	CDK2	0.0006	0.0002	0.0005	0.0015	-0.4995	-0.0352	-1.6254
1015	ZNF571	0.0006	0.0002	0.0004	0.0015	-0.5105	-0.0357	-1.65093
1016	TOP2A	0.0006	0.0002	0.0005	0.0011	-0.8079	-0.0575	-1.98847
1017	ZNF211	0.0005	0.0002	0.0003	0.0016	-0.4632	-0.0317	-1.61903
1018	ZNF649	0.0005	0.0002	0.0003	0.0015	-0.4786	-0.0326	-1.64615
1019	CDK9-HEXIM1	0.0005	0.0002	0.0003	0.0015	-0.4821	-0.0328	-1.64933
1020	RUNX1-3	0.0005	0.0002	0.0003	0.0015	-0.5285	-0.036	-1.69507
1021	ZNF383	0.0005	0.0002	0.0003	0.0015	-0.5299	-0.0364	-1.69848
1022	DNMT1	0.0005	0.0002	0.0003	0.0012	-0.7574	-0.0518	-1.95991
1023	ZNF473	0.0005	0.0002	0.0004	0.0011	-0.771	-0.0537	-1.97638
1024	CHAF1B	0.0005	0.0002	0.0004	0.0011	-0.7814	-0.0544	-1.98652
1025	ZNF529	0.0005	0.0002	0.0004	0.0011	-0.8273	-0.058	-2.03468
1026	ZFP28	0.0005	0.0002	0.0004	0.0011	-0.8365	-0.0587	-2.04419
1027	ZNF510	0.0005	0.0002	0.0004	0.001	-0.8855	-0.0626	-2.10902
1028	SOX11	0.0005	0.0002	0.0004	0.0009	-1.0471	-0.0732	-2.2777
1029	ZNF441	0.0005	0.0002	0.0005	0.0007	-1.2833	-0.0921	-2.5377
1030	ZNF783	0.0005	0.0002	0.0004	0.0007	-1.2934	-0.0921	-2.5594
1031	ZNF555	0.0005	0.0002	0.0005	0.0006	-1.4622	-0.1057	-2.73555
1032	ZNF146	0.0005	0.0002	0.0005	0.0006	-1.5025	-0.1096	-2.78279
1033	CXXC5	0.0005	0.0002	0.0004	0.0005	-1.5314	-0.1103	-2.83206
1034	FUS	0.0005	0.0002	0.0005	0.0005	-1.645	-0.12	-2.94014
1035	SMAD5	0.0005	0.0002	0.0005	0.0005	-1.6456	-0.1209	-2.94649
1036	GTF2B	0.0005	0.0002	0.0005	0.0005	-1.7269	-0.1264	-3.02592
1037	HCFC1	0.0005	0.0002	0.0005	0.0006	-1.7494	-0.13	-3.0488
1038	E2F1	0.0005	0.0002	0.0005	0.0006	-1.8051	-0.135	-3.11148
1039	MEN1	0.0005	0.0002	0.0005	0.0005	-1.8518	-0.1371	-3.16303
1040	NELFE	0.0005	0.0002	0.0005	0.0006	-1.8557	-0.1391	-3.16545
1041	BRD4	0.0005	0.0002	0.0005	0.0006	-1.865	-0.1395	-3.173
1042	PREB	0.0004	0.0002	0.0003	0.0009	-0.9672	-0.0666	-2.22433
1043	ZNF248	0.0004	0.0002	0.0003	0.0009	-0.9759	-0.0673	-2.23358
1044	HOXA7	0.0004	0.0002	0.0003	0.0007	-1.3209	-0.0912	-2.60046
1045	SRSF9	0.0004	0.0002	0.0004	0.0005	-1.5389	-0.1108	-2.85563
1046	IRF8	0.0004	0.0002	0.0004	0.0004	-1.7922	-0.1281	-3.11723
1047	RBM22	0.0004	0.0002	0.0004	0.0005	-1.8052	-0.132	-3.13715
1048	SAP30	0.0004	0.0002	0.0004	0.0005	-1.901	-0.1389	-3.23355
1049	ZNF202	0.0004	0.0002	0.0004	0.0004	-1.947	-0.1416	-3.28876
1050	ZNF426	0.0004	0.0002	0.0004	0.0004	-1.9866	-0.1432	-3.32022
1051	ARID4B	0.0004	0.0002	0.0004	0.0005	-2.0125	-0.1482	-3.35427
1052	ZNF781	0.0003	0.0002	0.0003	0.0004	-1.8058	-0.1271	-3.15034
1053	ZBTB14	0.0003	0.0002	0.0003	0.0003	-2.0601	-0.1464	-3.42588
1054	XRN2	0.0003	0.0002	0.0003	0.0004	-2.1177	-0.1519	-3.47987
1055	MXI1	0.0003	0.0002	0.0003	0.0003	-2.1896	-0.1561	-3.55869
1056	ZNF154	0.0015	0.0001	0.0002	0.0192	2.0437	0.1362	3.22677
1057	HOXB7	0.0013	0.0001	0.0003	0.0126	1.6204	0.1086	1.94373
1058	BPTF	0.001	0.0001	0.0003	0.0072	1.0639	0.0713	0.649652
1059	ZNF431	0.0009	0.0001	0.0002	0.0066	0.9803	0.0654	0.455425
1060	ZNF527	0.0008	0.0001	0.0001	0.0081	1.1777	0.0758	0.791275
1061	ZNF480	0.0008	0.0001	0.0003	0.0046	0.6166	0.0415	-0.155731
1062	HKR1	0.0007	0.0001	0.0002	0.0063	0.9265	0.06	0.319378
1063	ZNF33B	0.0007	0.0001	0.0002	0.0058	0.855	0.0553	0.185271
1064	ZNF33A	0.0007	0.0001	0.0002	0.005	0.7026	0.0461	-0.0604492
1065	ZNF484	0.0007	0.0001	0.0002	0.0045	0.5852	0.0387	-0.236681
1066	ZNF132	0.0007	0.0001	0.0002	0.0043	0.5517	0.0366	-0.294362
1067	ETS2	0.0007	0.0001	0.0002	0.0041	0.5092	0.0339	-0.360778
1068	ZNF138	0.0007	0.0001	0.0002	0.0034	0.3214	0.0215	-0.633448
1069	PRMT5	0.0007	0.0001	0.0003	0.0032	0.2498	0.0168	-0.712084
1070	ZNF221	0.0007	0.0001	0.0003	0.0031	0.2364	0.0159	-0.738166
1071	SMC4	0.0006	0.0001	0.0001	0.0062	0.9097	0.0574	0.247409
1072	PPARGC1A	0.0006	0.0001	0.0001	0.0055	0.7932	0.0502	0.0469202
1073	ZNF430	0.0006	0.0001	0.0001	0.0055	0.7909	0.0502	0.0457167
1074	NUFIP1	0.0006	0.0001	0.0002	0.0037	0.3926	0.0257	-0.545209
1075	ZNF253	0.0006	0.0001	0.0003	0.0031	0.2084	0.014	-0.781848
1076	UTX	0.0006	0.0001	0.0003	0.003	0.1958	0.0131	-0.807511
1077	MECP2	0.0006	0.0001	0.0003	0.0029	0.1413	0.0095	-0.873207
1078	KAT8	0.0006	0.0001	0.0003	0.0022	-0.1	-0.0068	-1.20003
1079	ZNF491	0.0005	0.0001	0.0001	0.0033	0.2908	0.0186	-0.730938
1080	ZBTB49	0.0005	0.0001	0.0001	0.0033	0.286	0.0184	-0.734791
1081	ZNF799	0.0005	0.0001	0.0002	0.0031	0.236	0.0153	-0.791394
1082	BDP1	0.0005	0.0001	0.0002	0.0028	0.1343	0.0089	-0.926635
1083	RBM34	0.0005	0.0001	0.0002	0.0024	-0.0138	-0.0009	-1.12199
1084	ZNF493	0.0005	0.0001	0.0002	0.0024	-0.0244	-0.0016	-1.13223
1085	ZNF879	0.0005	0.0001	0.0002	0.0024	-0.0415	-0.0028	-1.14923
1086	ZNF460	0.0005	0.0001	0.0002	0.0023	-0.0964	-0.0064	-1.21513
1087	ZNF287	0.0005	0.0001	0.0002	0.0021	-0.1619	-0.0107	-1.30431
1088	ZNF567	0.0005	0.0001	0.0003	0.002	-0.2353	-0.0158	-1.37354
1089	SALL1	0.0005	0.0001	0.0002	0.002	-0.2311	-0.0152	-1.38374
1090	ZNF417	0.0005	0.0001	0.0003	0.0019	-0.2485	-0.0167	-1.39952
1091	ZNF302	0.0005	0.0001	0.0003	0.0019	-0.2794	-0.019	-1.43111
1092	ZNF250	0.0004	0.0001	0.0001	0.0032	0.2386	0.0152	-0.810376
1093	TFCP2	0.0004	0.0001	0.0001	0.003	0.18	0.0114	-0.892593
1094	C17orf49	0.0004	0.0001	0.0001	0.0027	0.0753	0.0048	-1.03074
1095	ZNF595	0.0004	0.0001	0.0001	0.0026	0.0622	0.004	-1.056
1096	ZNF267	0.0004	0.0001	0.0001	0.0023	-0.0722	-0.0046	-1.2231
1097	ZNF684	0.0004	0.0001	0.0002	0.002	-0.2007	-0.0132	-1.3707
1098	ZNF135	0.0004	0.0001	0.0001	0.002	-0.2062	-0.0133	-1.39067
1099	ZFP14	0.0004	0.0001	0.0002	0.0019	-0.2816	-0.0186	-1.46228
1100	ZNF214	0.0004	0.0001	0.0002	0.0016	-0.4274	-0.028	-1.64072
1101	ZNF730	0.0004	0.0001	0.0002	0.0014	-0.563	-0.0375	-1.80145
1102	THRA	0.0004	0.0001	0.0002	0.0014	-0.5974	-0.0396	-1.83354
1103	NR0B1	0.0004	0.0001	0.0002	0.0014	-0.608	-0.0407	-1.84646
1104	ZNF543	0.0004	0.0001	0.0002	0.0013	-0.6132	-0.0403	-1.85953
1105	ZNF17	0.0004	0.0001	0.0002	0.0013	-0.6224	-0.0412	-1.87038
1106	MCM7	0.0004	0.0001	0.0003	0.0012	-0.7492	-0.0508	-1.99773
1107	ZNF582	0.0004	0.0001	0.0003	0.0011	-0.7751	-0.0526	-2.03639
1108	ZNF530	0.0004	0.0001	0.0003	0.0011	-0.7894	-0.0532	-2.0479
1109	JDP2	0.0004	0.0001	0.0002	0.0011	-0.7928	-0.0527	-2.06274
1110	NFKBIA	0.0004	0.0001	0.0003	0.001	-0.8798	-0.06	-2.15384
1111	CEBPZ	0.0004	0.0001	0.0003	0.0009	-1.056	-0.0717	-2.33754
1112	ZNF304	0.0003	0.0001	0.0001	0.0014	-0.5522	-0.0351	-1.81241
1113	ZMYM2	0.0003	0.0001	0.0002	0.0012	-0.7122	-0.0466	-1.98291
1114	ZNF658	0.0003	0.0001	0.0001	0.0012	-0.7406	-0.0474	-2.01955
1115	XRCC3	0.0003	0.0001	0.0001	0.0012	-0.7513	-0.0484	-2.03186
1116	ZSCAN26	0.0003	0.0001	0.0002	0.0011	-0.7914	-0.0514	-2.06958
1117	ELL	0.0003	0.0001	0.0001	0.0011	-0.7819	-0.0503	-2.07365
1118	ZNF837	0.0003	0.0001	0.0002	0.0009	-1.0162	-0.066	-2.31119
1119	CERS6	0.0003	0.0001	0.0002	0.0007	-1.2138	-0.0801	-2.53521
1120	ZNF776	0.0003	0.0001	0.0003	0.0006	-1.3873	-0.0949	-2.72187
1121	FANCL	0.0003	0.0001	0.0002	0.0004	-1.7987	-0.1222	-3.16271
1122	SRSF4	0.0003	0.0001	0.0003	0.0003	-2.0846	-0.1473	-3.47727
1123	SUPT5H	0.0003	0.0001	0.0003	0.0003	-2.3977	-0.1709	-3.79937
1124	ZFP69	0.0002	0.0001	0.0001	0.0008	-1.0763	-0.0686	-2.40581
1125	ZNF25	0.0002	0.0001	0.0001	0.0008	-1.1943	-0.0757	-2.51517
1126	ZNF180	0.0002	0.0001	0.0001	0.0005	-1.5275	-0.0969	-2.8708
1127	BAHD1	0.0002	0.0001	0.0002	0.0004	-1.8656	-0.123	-3.21937
1128	FANCD2	0.0002	0.0001	0.0001	0.0004	-1.9062	-0.1233	-3.25905
1129	PRDM12	0.0002	0.0001	0.0002	0.0003	-2.0151	-0.1343	-3.38642
1130	PLRG1	0.0002	0.0001	0.0001	0.0003	-2.0781	-0.1348	-3.43915
1131	ZMYND11	0.0002	0.0001	0.0002	0.0003	-2.1126	-0.1459	-3.51523
1132	KAT2A	0.0002	0.0001	0.0002	0.0003	-2.2169	-0.1491	-3.59127
1133	REL	0.0002	0.0001	0.0002	0.0002	-2.3459	-0.1637	-3.76972
1134	NCBP1	0.0002	0.0001	0.0002	0.0003	-2.4352	-0.1714	-3.85505
1135	ZZZ3	0.0002	0.0001	0.0002	0.0003	-2.4492	-0.173	-3.87311
1136	SATB1	0.0002	0.0001	0.0002	0.0002	-2.6596	-0.1851	-4.07738
1137	GLYR1	0.0002	0.0001	0.0002	0.0002	-2.7045	-0.1874	-4.1163
1138	CHD1	0.0002	0.0001	0.0002	0.0002	-2.7381	-0.1898	-4.14998
1139	KMT2A	0.0002	0.0001	0.0002	0.0003	-2.7849	-0.1961	-4.20368
1140	HMGA1	0.0002	0.0001	0.0002	0.0002	-2.8517	-0.1939	-4.23691
1141	SIN3A	0.0001	0.0001	0.0001	0.0002	-3.005	-0.2049	-4.42361
1142	NELFA	0.0001	0.0001	0.0001	0.0002	-3.151	-0.2142	-4.56237
1143	SNAI1	0.0007	0	0.0001	0.0108	1.4704	0.0916	1.35351
1144	ZFP90	0.0005	0	0.0001	0.0049	0.6893	0.0433	-0.180751
1145	SIRT3	0.0004	0	0	0.0068	1.0007	0.0602	0.31048
1146	ZNF432	0.0004	0	0.0001	0.003	0.1956	0.0122	-0.9116
1147	ELF5	0.0003	0	0.0001	0.0028	0.1338	0.0083	-1.01245
1148	ZNF124	0.0003	0	0.0001	0.0022	-0.1352	-0.0084	-1.34341
1149	ZNF669	0.0003	0	0.0001	0.0015	-0.5168	-0.0323	-1.79461
1150	ZNF670	0.0002	0	0.0001	0.0011	-0.7964	-0.0499	-2.12737
1151	ZNF174	0.0002	0	0.0001	0.0011	-0.855	-0.0539	-2.18486
1152	ZNF880	0.0001	0	0	0.0013	-0.6486	-0.0376	-1.97418
1153	ZNF789	0.0001	0	0	0.0005	-1.6064	-0.0949	-2.96391
1154	ZNF112	0.0001	0	0	0.0003	-2.1245	-0.1283	-3.48508
1155	ZNF521	0.0001	0	0.0001	0.0003	-2.215	-0.1355	-3.5643
1156	NAB2	0.0001	0	0.0001	0.0002	-2.3822	-0.1512	-3.77012
1157	ZIK1	0.0001	0	0	0.0002	-2.705	-0.1614	-4.02384
1158	TAF1	0.0001	0	0.0001	0.0001	-3.9188	-0.2513	-5.2585
1159	ZNF621	0	0	0	0.0001	-3.7663	-0.2168	-4.98002

## Sheet: Supplementary Table S6
Supplementary Table S6: The CPU time & memory usage for running "cobind.py stat" command between two bed files (represented as A and B) with different number of peaks. CPU model: Intel(R) Xeon(R) Gold 6248 CPU @ 2.50GHz
Number of intervals in A	Number of intervals in B	Wall time (seconds)	Max memory (Gb)
100000	100000	7.04	0.822
200000	200000	9.384	0.938
300000	300000	11.798	0.957
400000	400000	14.307	1.002
500000	500000	16.563	1.049
600000	600000	18.893	1.057
700000	700000	21.599	1.097
800000	800000	23.874	1.146
900000	900000	27.262	1.166
1000000	1000000	29.472	1.22
